# Supplementary material for: 2,4-Diamino-6-methyl-1,3,5-triazin-1-ium tetra­fluoro­borate
Source: Acta Crystallogr Sect E Struct Rep Online. 2011 Sep 30;67(Pt 10):o2762. doi: 10.1107/S1600536811038797 (PMC3201368; doi:10.1107/S1600536811038797)
Supplement: Supplementary file 1 [file e-67-o2762-sup1.cif]

##############################################################################
#                                                                            #
# This CIF contains the data in a paper accepted for publication in          #
# Acta Crystallographica Section E. It conforms to the requirements of       #
# Notes for Authors for Acta Crystallographica Section E, and has been       #
# peer reviewed under the auspices of the IUCr Commission on Journals.       #
#                                                                            #
# Full details of the Crystallographic Information File format               #
# are given in the paper "The Crystallographic Information File (CIF):       #
# a New Standard Archive File for Crystallography" by S. R. Hall, F. H.      #
# Allen and I. D. Brown [Acta Cryst. (1991), A47, 655-685].                  #
#                                                                            #
# The current version of the core CIF dictionary is obtainable from          #
# ftp://ftp.iucr.org/pub/cif_core.dic.                                       #
#                                                                            #
# Software is freely available for graphical display of the structure(s)     #
# in this CIF. For information consult the CIF software page                 #
# http://www.iucr.org/resources/cif/software.                                #
#                                                                            #
# This file may be used for bona fide research purposes within the           #
# scientific community so long as proper attribution is given to the journal # 
# article from which it was obtained.                                        #
#                                                                            #
##############################################################################
data_global
_audit_creation_method     'PLATON <TABLE ACC> option'
_journal_date_recd_electronic     2011-09-12
_journal_date_accepted     2011-09-21
_journal_name_full     'Acta Crystallographica, Section E'
_journal_year     2011
_journal_volume     67
_journal_issue     10
_journal_page_first     o2762
_journal_page_last     o2762
_journal_paper_category     QO
_journal_coeditor_code     RZ2638
_publ_contact_author_name
;
'Packianathan Thomas Muthiah'
;
_publ_contact_author_address
;
School of Chemistry
Bharathidasan University
Tiruchirappalli-620 024
Tamil Nadu, India
;
_publ_contact_author_email     'tommtrichy@yahoo.co.in'
_publ_contact_author_fax     '0431-2407045'
_publ_contact_author_phone     '0431-2407053'
_publ_section_title
;
2,4-Diamino-6-methyl-1,3,5-triazin-1-ium tetrafluoroborate
;
_publ_section_title_footnote     .
loop_
    _publ_author_name
    _publ_author_address
    'Sundaramoorthy Gomathi'
;
School of Chemistry
Bharathidasan University
Tiruchirappalli 620 024
Tamilnadu, India
;
    'Packianathan Thomas Muthiah'
;
School of Chemistry
Bharathidasan University
Tiruchirappalli 620 024
Tamilnadu, India
;
_publ_section_synopsis     .
data_I
_chemical_name_systematic
;
2,4-diamino-6-methyl-1,3,5-triazin-1-ium tetrafluoroborate
;
_chemical_name_common     ?
_chemical_formula_moiety     'C4 H8 N5, B F4'
_chemical_formula_sum     'C4 H8 B F4 N5'
_chemical_formula_structural     ?
_chemical_formula_iupac     'C4 H8 N5 + , B F4 -'
_chemical_formula_weight     212.96
_chemical_melting_point     ?
_symmetry_cell_setting     triclinic
_symmetry_space_group_name_H-M     'P -1'
_symmetry_space_group_name_Hall     '-P 1'
loop_
    _symmetry_equiv_pos_site_id
    _symmetry_equiv_pos_as_xyz
    1 x,y,z
    2 -x,-y,-z
_cell_length_a     6.9982(3)
_cell_length_b     8.2887(4)
_cell_length_c     8.5353(4)
_cell_angle_alpha     63.931(2)
_cell_angle_beta     83.209(3)
_cell_angle_gamma     85.057(3)
_cell_volume     441.29(4)
_cell_formula_units_Z     2
_cell_measurement_reflns_used     2196
_cell_measurement_theta_min     2.7
_cell_measurement_theta_max     28.4
_cell_measurement_temperature     296
_cell_special_details
;
;
_exptl_crystal_description     'prism'
_exptl_crystal_colour     'colourless'
_exptl_crystal_size_max     0.060
_exptl_crystal_size_mid     0.050
_exptl_crystal_size_min     0.040
_exptl_crystal_size_rad     ?
_exptl_crystal_density_diffrn     1.603
_exptl_crystal_density_meas     ?
_exptl_crystal_density_method     'Not Measured'
_exptl_crystal_F_000     216
_exptl_absorpt_coefficient_mu     0.164
_exptl_absorpt_correction_type     multi-scan
_exptl_absorpt_process_details     '(SADABS; Bruker, 2008)'
_exptl_absorpt_correction_T_min     0.990
_exptl_absorpt_correction_T_max     0.993
_exptl_special_details
;
;
_diffrn_ambient_temperature     296
_diffrn_radiation_type     'MoK\a'
_diffrn_radiation_wavelength     0.71073
_diffrn_radiation_source     'fine-focus sealed tube'
_diffrn_radiation_monochromator     'graphite'
_diffrn_measurement_device_type     'Bruker SMART APEXII CCD area-detector'
_diffrn_measurement_method     '\f and \w scans'
_diffrn_detector_area_resol_mean     ?
_diffrn_reflns_number     8850
_diffrn_reflns_av_R_equivalents     0.0218
_diffrn_reflns_av_sigmaI/netI     0.0155
_diffrn_reflns_theta_min     2.67
_diffrn_reflns_theta_max     28.41
_diffrn_reflns_theta_full     28.41
_diffrn_measured_fraction_theta_max     0.993
_diffrn_measured_fraction_theta_full     0.993
_diffrn_reflns_limit_h_min     -9
_diffrn_reflns_limit_h_max     9
_diffrn_reflns_limit_k_min     -11
_diffrn_reflns_limit_k_max     11
_diffrn_reflns_limit_l_min     -11
_diffrn_reflns_limit_l_max     11
_diffrn_reflns_reduction_process
;
;
_diffrn_standards_number     0
_diffrn_standards_interval_count     .
_diffrn_standards_interval_time     .
_diffrn_standards_decay_%     ?
loop_
    _diffrn_standard_refln_index_h
    _diffrn_standard_refln_index_k
    _diffrn_standard_refln_index_l
    ? ? ?
_refine_special_details
;
Refinement on <i>F</i>^2^ for ALL reflections except those flagged by the user
for potential systematic errors. Weighted <i>R</i>-factors <i>wR</i> and all
goodnesses of fit <i>S</i> are based on <i>F</i>^2^, conventional
<i>R</i>-factors <i>R</i> are based on <i>F</i>, with <i>F</i> set to zero for
negative <i>F</i>^2^. The observed criterion of <i>F</i>^2^ > \s(<i>F</i>^2^)
is used only for calculating -<i>R</i>-factor-obs <i>etc</i>. and is not
relevant to the choice of reflections for refinement. <i>R</i>-factors based
on <i>F</i>^2^ are statistically about twice as large as those based on
<i>F</i>, and <i>R</i>-factors based on ALL data will be even larger.
;
_reflns_number_total     2196
_reflns_number_gt     1842
_reflns_threshold_expression     I>2\s(I)
_refine_ls_structure_factor_coef     Fsqd
_refine_ls_matrix_type     full
_refine_ls_R_factor_all     0.0737
_refine_ls_R_factor_gt     0.0656
_refine_ls_wR_factor_gt     0.1921
_refine_ls_wR_factor_ref     0.2025
_refine_ls_goodness_of_fit_ref     1.085
_refine_ls_restrained_S_all     1.085
_refine_ls_number_reflns     2196
_refine_ls_number_parameters     128
_refine_ls_number_restraints     0
_refine_ls_number_constraints     ?
_refine_ls_hydrogen_treatment     constr
_refine_ls_weighting_scheme     calc
_refine_ls_weighting_details
         'calc w=1/[\s^2^(Fo^2^)+(0.1041P)^2^+0.2340P] where P=(Fo^2^+2Fc^2^)/3'
_atom_sites_solution_hydrogens     geom
_atom_sites_solution_primary     direct
_atom_sites_solution_secondary     difmap
_refine_ls_shift/su_max     0.000
_refine_ls_shift/su_mean     0.000
_refine_diff_density_max     0.516
_refine_diff_density_min     -0.542
_refine_ls_extinction_method     'none'
_refine_ls_abs_structure_details     ?
_refine_ls_abs_structure_Flack     .
loop_
    _atom_type_symbol
    _atom_type_description
    _atom_type_scat_dispersion_real
    _atom_type_scat_dispersion_imag
    _atom_type_scat_source
    N N 0.0061 0.0033 'International Tables Vol C Tables 4.2.6.8 and 6.1.1.4'
    F F 0.0171 0.0103 'International Tables Vol C Tables 4.2.6.8 and 6.1.1.4'
    B B 0.0013 0.0007 'International Tables Vol C Tables 4.2.6.8 and 6.1.1.4'
    H H 0.0000 0.0000 'International Tables Vol C Tables 4.2.6.8 and 6.1.1.4'
    C C 0.0033 0.0016 'International Tables Vol C Tables 4.2.6.8 and 6.1.1.4'
_computing_data_collection     'APEX2 (Bruker, 2008)'
_computing_cell_refinement     'SAINT (Bruker, 2008)'
_computing_data_reduction     'SAINT (Bruker, 2008)'
_computing_structure_solution     'SHELXS97 (Sheldrick, 2008)'
_computing_structure_refinement     'SHELXL97 (Sheldrick, 2008)'
_computing_molecular_graphics     'PLATON (Spek, 2009)'
_computing_publication_material     'PLATON (Spek, 2009)'
loop_
    _atom_site_type_symbol
    _atom_site_label
    _atom_site_fract_x
    _atom_site_fract_y
    _atom_site_fract_z
    _atom_site_U_iso_or_equiv
    _atom_site_thermal_displace_type
    _atom_site_calc_flag
    _atom_site_refinement_flags
    _atom_site_occupancy
    N N1 0.5137(2) 0.7576(2) 0.7766(2) 0.0388(5) Uani . . 1.000
    N N2 0.6729(3) 0.8579(3) 0.9371(3) 0.0502(6) Uani . . 1.000
    N N3 0.3894(2) 0.7141(2) 1.0587(2) 0.0408(5) Uani . . 1.000
    N N4 0.1028(3) 0.5754(3) 1.1593(2) 0.0524(6) Uani . . 1.000
    N N5 0.2262(2) 0.6115(2) 0.8873(2) 0.0392(5) Uani . . 1.000
    C C2 0.5241(3) 0.7772(3) 0.9261(3) 0.0376(5) Uani . . 1.000
    C C4 0.2430(3) 0.6367(3) 1.0340(3) 0.0373(5) Uani . . 1.000
    C C6 0.3630(3) 0.6734(3) 0.7627(3) 0.0380(5) Uani . . 1.000
    C C7 0.3631(4) 0.6521(4) 0.5987(3) 0.0569(8) Uani . . 1.000
    F F1 0.7776(3) 0.9140(2) 0.4910(2) 0.0732(6) Uani . . 1.000
    F F2 1.0031(4) 0.9604(5) 0.2703(4) 0.1389(14) Uani . . 1.000
    F F3 0.9060(4) 0.6845(3) 0.4382(3) 0.1076(9) Uani . . 1.000
    F F4 0.7146(3) 0.8835(4) 0.2567(3) 0.1057(10) Uani . . 1.000
    B B1 0.8547(3) 0.8604(3) 0.3634(3) 0.0433(6) Uani . . 1.000
    H H1 0.60230 0.79840 0.69160 0.0470 Uiso calc R 1.000
    H H2A 0.75990 0.89850 0.85050 0.0600 Uiso calc R 1.000
    H H2B 0.68300 0.86990 1.03080 0.0600 Uiso calc R 1.000
    H H4A 0.10620 0.58540 1.25500 0.0630 Uiso calc R 1.000
    H H4B 0.00750 0.52520 1.14560 0.0630 Uiso calc R 1.000
    H H7A 0.28340 0.55470 0.61960 0.0850 Uiso calc R 1.000
    H H7B 0.49230 0.62670 0.56130 0.0850 Uiso calc R 1.000
    H H7C 0.31370 0.76110 0.50920 0.0850 Uiso calc R 1.000
loop_
    _atom_site_aniso_label
    _atom_site_aniso_U_11
    _atom_site_aniso_U_22
    _atom_site_aniso_U_33
    _atom_site_aniso_U_12
    _atom_site_aniso_U_13
    _atom_site_aniso_U_23
    N1 0.0350(8) 0.0420(8) 0.0385(8) -0.0107(6) 0.0081(6) -0.0177(7)
    N2 0.0418(9) 0.0603(11) 0.0509(10) -0.0202(8) 0.0034(7) -0.0250(9)
    N3 0.0361(8) 0.0496(9) 0.0389(8) -0.0098(7) 0.0015(6) -0.0209(7)
    N4 0.0405(9) 0.0788(13) 0.0457(10) -0.0223(9) 0.0106(7) -0.0340(10)
    N5 0.0337(8) 0.0458(9) 0.0423(9) -0.0083(6) 0.0024(6) -0.0232(7)
    C2 0.0340(9) 0.0364(9) 0.0413(10) -0.0052(7) -0.0006(7) -0.0158(7)
    C4 0.0325(9) 0.0412(9) 0.0383(9) -0.0044(7) 0.0013(7) -0.0180(7)
    C6 0.0362(9) 0.0396(9) 0.0398(9) -0.0040(7) 0.0017(7) -0.0196(8)
    C7 0.0583(14) 0.0756(16) 0.0474(12) -0.0189(12) 0.0079(10) -0.0366(12)
    F1 0.0826(11) 0.0843(11) 0.0659(10) -0.0301(9) 0.0316(8) -0.0493(9)
    F2 0.125(2) 0.192(3) 0.123(2) -0.109(2) 0.0860(17) -0.095(2)
    F3 0.166(2) 0.0741(12) 0.0727(12) 0.0422(14) -0.0214(13) -0.0284(10)
    F4 0.0973(16) 0.153(2) 0.0885(14) 0.0280(15) -0.0463(12) -0.0688(15)
    B1 0.0425(11) 0.0504(12) 0.0362(10) -0.0069(9) 0.0042(8) -0.0191(9)
_geom_special_details
;
Bond distances, angles <i>etc</i>. have been calculated using the rounded
fractional coordinates. All su's are estimated from the variances of the
(full) variance-covariance matrix. The cell e.s.d.'s are taken into account in
the estimation of distances, angles and torsion angles
;
loop_
    _geom_bond_atom_site_label_1
    _geom_bond_atom_site_label_2
    _geom_bond_site_symmetry_1
    _geom_bond_site_symmetry_2
    _geom_bond_distance
    _geom_bond_publ_flag
    F1 B1 . . 1.386(3) no
    F2 B1 . . 1.331(4) no
    F3 B1 . . 1.345(4) no
    F4 B1 . . 1.361(3) no
    N1 C2 . . 1.366(3) no
    N1 C6 . . 1.357(3) no
    N2 C2 . . 1.319(3) no
    N3 C4 . . 1.338(3) no
    N3 C2 . . 1.325(3) no
    N4 C4 . . 1.313(3) no
    N5 C6 . . 1.294(3) no
    N5 C4 . . 1.376(3) no
    N1 H1 . . 0.8600 no
    N2 H2A . . 0.8600 no
    N2 H2B . . 0.8600 no
    N4 H4B . . 0.8600 no
    N4 H4A . . 0.8600 no
    C6 C7 . . 1.486(4) no
    C7 H7B . . 0.9600 no
    C7 H7C . . 0.9600 no
    C7 H7A . . 0.9600 no
loop_
    _geom_contact_atom_site_label_1
    _geom_contact_atom_site_label_2
    _geom_contact_distance
    _geom_contact_site_symmetry_1
    _geom_contact_site_symmetry_2
    _geom_contact_publ_flag
    F1 N1 2.758(2) . . no
    F1 C6 3.282(3) . 2_676 no
    F2 N2 2.800(4) . 2_776 no
    F3 N4 3.047(3) . 1_654 no
    F3 N4 3.149(3) . 2_667 no
    F3 F3 3.000(4) . 2_766 no
    F4 C2 3.014(4) . 2_676 no
    F4 N2 2.877(4) . 1_554 no
    F4 N1 3.167(4) . 2_676 no
    F1 H7C 2.7100 . 2_676 no
    F1 H1 1.9000 . . no
    F2 H2A 2.0100 . 2_776 no
    F3 H4A 2.5900 . 2_667 no
    F3 H7A 2.7200 . 2_666 no
    F3 H4A 2.3400 . 1_654 no
    F4 H2B 2.0200 . 1_554 no
    N1 F4 3.167(4) . 2_676 no
    N1 C4 3.353(3) . 2_667 no
    N1 F1 2.758(2) . . no
    N2 F4 2.877(4) . 1_556 no
    N2 F2 2.800(4) . 2_776 no
    N3 C6 3.317(3) . 2_667 no
    N4 F3 3.047(3) . 1_456 no
    N4 F3 3.149(3) . 2_667 no
    N4 N5 3.038(3) . 2_567 no
    N5 N4 3.038(3) . 2_567 no
    N5 C2 3.339(3) . 2_667 no
    N5 H4B 2.1800 . 2_567 no
    C2 F4 3.014(4) . 2_676 no
    C2 N5 3.339(3) . 2_667 no
    C2 C4 3.561(4) . 2_667 no
    C2 C6 3.591(4) . 2_667 no
    C4 N1 3.353(3) . 2_667 no
    C4 C2 3.561(4) . 2_667 no
    C6 F1 3.282(3) . 2_676 no
    C6 N3 3.317(3) . 2_667 no
    C6 C2 3.591(4) . 2_667 no
    C6 H4B 3.0300 . 2_567 no
    B1 H1 2.9900 . . no
    H1 H2A 2.2900 . . no
    H1 H7B 2.3700 . . no
    H1 B1 2.9900 . . no
    H1 F1 1.9000 . . no
    H2A F2 2.0100 . 2_776 no
    H2A H1 2.2900 . . no
    H2B F4 2.0200 . 1_556 no
    H4A F3 2.5900 . 2_667 no
    H4A F3 2.3400 . 1_456 no
    H4B H7A 2.5900 . 2_567 no
    H4B N5 2.1800 . 2_567 no
    H4B C6 3.0300 . 2_567 no
    H7A F3 2.7200 . 2_666 no
    H7A H4B 2.5900 . 2_567 no
    H7B H1 2.3700 . . no
    H7C F1 2.7100 . 2_676 no
loop_
    _geom_angle_atom_site_label_1
    _geom_angle_atom_site_label_2
    _geom_angle_atom_site_label_3
    _geom_angle_site_symmetry_1
    _geom_angle_site_symmetry_2
    _geom_angle_site_symmetry_3
    _geom_angle
    _geom_angle_publ_flag
    C2 N1 C6 . . . 119.77(17) no
    C2 N3 C4 . . . 116.00(18) no
    C4 N5 C6 . . . 115.89(18) no
    C6 N1 H1 . . . 120.00 no
    C2 N1 H1 . . . 120.00 no
    C2 N2 H2A . . . 120.00 no
    H2A N2 H2B . . . 120.00 no
    C2 N2 H2B . . . 120.00 no
    H4A N4 H4B . . . 120.00 no
    C4 N4 H4B . . . 120.00 no
    C4 N4 H4A . . . 120.00 no
    N1 C2 N2 . . . 118.6(2) no
    N2 C2 N3 . . . 120.5(2) no
    N1 C2 N3 . . . 120.9(2) no
    N3 C4 N5 . . . 125.55(19) no
    N4 C4 N5 . . . 115.7(2) no
    N3 C4 N4 . . . 118.8(2) no
    N1 C6 C7 . . . 117.1(2) no
    N5 C6 C7 . . . 121.1(2) no
    N1 C6 N5 . . . 121.9(2) no
    C6 C7 H7A . . . 109.00 no
    C6 C7 H7B . . . 109.00 no
    C6 C7 H7C . . . 109.00 no
    H7A C7 H7B . . . 109.00 no
    H7A C7 H7C . . . 109.00 no
    H7B C7 H7C . . . 109.00 no
    F1 B1 F2 . . . 110.0(3) no
    F1 B1 F3 . . . 109.8(2) no
    F1 B1 F4 . . . 107.9(2) no
    F2 B1 F3 . . . 111.7(3) no
    F2 B1 F4 . . . 109.6(2) no
    F3 B1 F4 . . . 107.8(3) no
loop_
    _geom_torsion_atom_site_label_1
    _geom_torsion_atom_site_label_2
    _geom_torsion_atom_site_label_3
    _geom_torsion_atom_site_label_4
    _geom_torsion_site_symmetry_1
    _geom_torsion_site_symmetry_2
    _geom_torsion_site_symmetry_3
    _geom_torsion_site_symmetry_4
    _geom_torsion
    _geom_torsion_publ_flag
    C6 N1 C2 N2 . . . . 179.3(2) no
    C6 N1 C2 N3 . . . . 0.4(3) no
    C2 N1 C6 N5 . . . . 0.6(3) no
    C2 N1 C6 C7 . . . . -178.4(2) no
    C4 N3 C2 N1 . . . . -2.0(3) no
    C4 N3 C2 N2 . . . . 179.1(2) no
    C2 N3 C4 N4 . . . . -178.4(2) no
    C2 N3 C4 N5 . . . . 2.8(3) no
    C6 N5 C4 N3 . . . . -1.9(3) no
    C6 N5 C4 N4 . . . . 179.3(2) no
    C4 N5 C6 N1 . . . . 0.1(3) no
    C4 N5 C6 C7 . . . . 179.0(2) no
loop_
    _geom_hbond_atom_site_label_D
    _geom_hbond_atom_site_label_H
    _geom_hbond_atom_site_label_A
    _geom_hbond_site_symmetry_A
    _geom_hbond_distance_DH
    _geom_hbond_distance_HA
    _geom_hbond_distance_DA
    _geom_hbond_angle_DHA
    _geom_hbond_publ_flag
    N1 H1 F1 . 0.86 1.90 2.758(2) 173 yes
    N2 H2A F2 2_776 0.86 2.01 2.800(4) 152 yes
    N2 H2B F4 1_556 0.86 2.02 2.877(4) 177 yes
    N4 H4A F3 1_456 0.86 2.34 3.047(3) 139 yes
    N4 H4B N5 2_567 0.86 2.18 3.038(3) 178 yes
_iucr_refine_instructions_details
;
TITL PTMSG580E in P-1
CELL  0.71073   6.9982   8.2887   8.5353   63.931   83.209   85.057
ZERR     2.00   0.0003   0.0004   0.0004    0.002    0.003    0.003
LATT   1
SFAC  C    H    B    N    F
UNIT  8    16   2    10   8
OMIT 1 1 0
OMIT 1 0 0
OMIT -1 1 0
MERG   2
FMAP   2
PLAN    5
SIZE     0.04   0.05   0.06
ACTA
BOND   $H
L.S.   4
TEMP    23.00
WGHT    0.104100    0.234000
FVAR       1.11314
N3    4    0.389401    0.714145    1.058707    11.00000    0.03609    0.04964 =
         0.03887   -0.02092    0.00146   -0.00984
N5    4    0.226212    0.611502    0.887313    11.00000    0.03371    0.04580 =
         0.04228   -0.02321    0.00242   -0.00830
N1    4    0.513699    0.757559    0.776606    11.00000    0.03496    0.04201 =
         0.03853   -0.01770    0.00815   -0.01072
AFIX  43
H1    2    0.602319    0.798391    0.691591    11.00000   -1.20000
AFIX   0
C4    1    0.242958    0.636710    1.034025    11.00000    0.03247    0.04118 =
         0.03826   -0.01804    0.00125   -0.00442
C2    1    0.524135    0.777185    0.926052    11.00000    0.03397    0.03640 =
         0.04130   -0.01576   -0.00064   -0.00520
C6    1    0.362996    0.673399    0.762727    11.00000    0.03616    0.03956 =
         0.03984   -0.01963    0.00174   -0.00405
N4    4    0.102768    0.575402    1.159315    11.00000    0.04049    0.07879 =
         0.04567   -0.03403    0.01061   -0.02225
AFIX  93
H4A   2    0.106208    0.585413    1.255040    11.00000   -1.20000
H4B   2    0.007519    0.525242    1.145642    11.00000   -1.20000
AFIX   0
N2    4    0.672940    0.857898    0.937078    11.00000    0.04182    0.06030 =
         0.05093   -0.02495    0.00341   -0.02020
AFIX  93
H2B   2    0.683031    0.869917    1.030811    11.00000   -1.20000
H2A   2    0.759881    0.898509    0.850535    11.00000   -1.20000
AFIX   0
F1    5    0.777606    0.914024    0.491024    11.00000    0.08257    0.08432 =
         0.06590   -0.04927    0.03161   -0.03005
C7    1    0.363083    0.652110    0.598728    11.00000    0.05834    0.07562 =
         0.04744   -0.03663    0.00793   -0.01887
AFIX 137
H7A   2    0.283380    0.554749    0.619650    11.00000   -1.50000
H7B   2    0.492266    0.626698    0.561330    11.00000   -1.50000
H7C   2    0.313658    0.761128    0.509236    11.00000   -1.50000
AFIX   0
B1    3    0.854731    0.860434    0.363367    11.00000    0.04247    0.05039 =
         0.03616   -0.01910    0.00415   -0.00689
F2    5    1.003133    0.960418    0.270287    11.00000    0.12548    0.19218 =
         0.12295   -0.09475    0.08599   -0.10944
F3    5    0.905964    0.684542    0.438190    11.00000    0.16564    0.07409 =
         0.07271   -0.02837   -0.02143    0.04218
F4    5    0.714624    0.883491    0.256716    11.00000    0.09734    0.15330 =
         0.08850   -0.06881   -0.04628    0.02803
HKLF    4
REM  PTMSG580E in P-1
REM R1 =  0.0656 for   1842 Fo > 4sig(Fo)  and  0.0737 for all   2196 data
REM    128 parameters refined using      0 restraints
END
WGHT      0.1041      0.2340
REM Highest difference peak  0.516,  deepest hole -0.542,  1-sigma level  0.077
Q1    1   0.8101  0.9522  0.1932  11.00000  0.05    0.52
Q2    1   1.0231  0.7763  0.3810  11.00000  0.05    0.44
Q3    1   0.7572  0.7638  0.3050  11.00000  0.05    0.40
Q4    1   1.0376  0.8562  0.3474  11.00000  0.05    0.39
Q5    1   0.8120  0.6978  0.3724  11.00000  0.05    0.30
;
