# Supplementary material for: 2,4-Diamino-6-methyl-1,3,5-triazin-1-ium tetra­fluoro­borate
Source: Acta Crystallogr Sect E Struct Rep Online. 2011 Sep 30;67(Pt 10):o2762. doi: 10.1107/S1600536811038797 (PMC3201368; doi:10.1107/S1600536811038797)
Supplement: Supplementary file 2 [file e-67-o2762-Isup2.hkl]

#
# h,k,l, Fc-squared, Fo-squared, sigma(Fo-squared) and status flag
#
data_I
_shelx_title ' PTMSG580E in P-1'
_shelx_refln_list_code          4
_shelx_F_calc_maximum      105.06
_exptl_crystal_F_000       216.00
_reflns_d_resolution_high  0.7470
 
loop_
 _symmetry_equiv_pos_as_xyz
 'x, y, z'
 '-x, -y, -z'
 
_cell_length_a     6.9982
_cell_length_b     8.2887
_cell_length_c     8.5353
_cell_angle_alpha  63.931
_cell_angle_beta   83.209
_cell_angle_gamma  85.057
 
_shelx_F_squared_multiplier     1.000
 
loop_
 _refln_index_h
 _refln_index_k
 _refln_index_l
 _refln_F_squared_calc
 _refln_F_squared_meas
 _refln_F_squared_sigma
 _refln_observed_status
   2   0   0      188.06      174.83      1.95 o
   3   0   0       43.46       34.57      0.39 o
   4   0   0       46.66       52.52      0.62 o
   5   0   0        6.34        3.96      0.11 o
   6   0   0        0.83        1.02      0.09 o
   7   0   0       45.62       44.19      0.88 o
   8   0   0       39.82       37.54      0.80 o
   9   0   0        0.76        0.52      0.15 o
  -9   1   0        0.96        1.49      0.20 o
  -8   1   0        7.65       10.66      0.58 o
  -7   1   0      129.47      135.79      2.82 o
  -6   1   0       23.49       27.63      0.93 o
  -5   1   0        5.57        4.40      0.22 o
  -4   1   0      157.01      173.99      2.14 o
  -3   1   0       23.49       14.76      0.21 o
  -2   1   0      131.48      176.73      1.81 o
   0   1   0       38.79       50.92      0.71 o
   2   1   0      323.24      339.67      4.45 o
   3   1   0      188.52      239.78      2.61 o
   4   1   0      146.10      154.71      1.85 o
   5   1   0        4.14        2.36      0.13 o
   6   1   0      313.97      362.69      3.90 o
   7   1   0       23.98       27.74      0.61 o
   8   1   0        4.65        7.50      0.44 o
   9   1   0        0.94        0.92      0.28 o
  -9   2   0       17.35       17.49      0.63 o
  -8   2   0       25.13       26.37      0.70 o
  -7   2   0        0.01       -0.01      0.14 o
  -6   2   0        2.33        3.81      0.17 o
  -5   2   0        8.72        7.50      0.25 o
  -4   2   0       23.82       14.02      0.37 o
  -3   2   0       91.33       91.81      0.99 o
  -2   2   0      939.25      934.70      8.88 o
  -1   2   0    11038.42     7915.56     75.42 o
   0   2   0      545.04      559.32      5.88 o
   1   2   0      844.95      916.45     11.56 o
   2   2   0       24.34       23.56      0.30 o
   3   2   0      435.97      463.30      5.39 o
   4   2   0       60.19       48.95      0.73 o
   5   2   0       34.19       39.48      0.56 o
   6   2   0       44.37       35.88      0.53 o
   7   2   0       54.20       50.54      0.98 o
   8   2   0        4.18        5.39      0.57 o
   9   2   0        0.08        0.59      0.25 o
  -8   3   0       35.70       36.97      1.34 o
  -7   3   0       13.81       15.59      0.51 o
  -6   3   0        6.69        8.95      0.30 o
  -5   3   0        1.38        1.22      0.10 o
  -4   3   0        3.46        3.59      0.11 o
  -3   3   0       15.73       11.03      0.22 o
  -2   3   0       89.58      116.57      1.24 o
  -1   3   0      179.06      175.04      1.80 o
   0   3   0      290.61      338.21      3.17 o
   1   3   0        0.16        0.81      0.05 o
   2   3   0      281.88      277.33      2.95 o
   3   3   0      336.20      289.58      3.11 o
   4   3   0        0.13        1.14      0.07 o
   5   3   0      320.00      337.85      4.51 o
   6   3   0       61.64       59.67      1.36 o
   7   3   0       10.14       13.44      0.40 o
   8   3   0        0.34        0.15      0.12 o
  -8   4   0        0.08        0.06      0.18 o
  -7   4   0        0.92        1.43      0.26 o
  -6   4   0        0.61        0.55      0.14 o
  -5   4   0        5.19        6.55      0.24 o
  -4   4   0        8.78        9.39      0.26 o
  -3   4   0       54.97       68.40      0.94 o
  -2   4   0     1939.12     1980.99     20.83 o
  -1   4   0       20.91       18.16      0.27 o
   0   4   0      319.51      266.62      3.06 o
   1   4   0      109.29      105.72      1.10 o
   2   4   0       66.23       71.40      0.84 o
   3   4   0        9.18        3.52      0.12 o
   4   4   0       16.75       24.53      0.47 o
   5   4   0       38.40       27.07      0.52 o
   6   4   0       33.22       27.60      0.63 o
   7   4   0       11.94       11.88      0.39 o
   8   4   0        1.75        3.29      0.26 o
  -7   5   0        0.95        1.28      0.35 o
  -6   5   0        2.70        2.78      0.29 o
  -5   5   0        6.79       10.24      0.34 o
  -4   5   0        4.83        4.99      0.24 o
  -3   5   0       89.07       99.99      2.10 o
  -2   5   0        5.73        3.51      0.13 o
  -1   5   0        2.16        0.08      0.06 o
   0   5   0       39.15       42.85      0.93 o
   1   5   0        0.09        0.02      0.05 o
   2   5   0       96.25      105.13      1.14 o
   3   5   0        1.02        0.28      0.07 o
   4   5   0      147.56      158.60      2.25 o
   5   5   0       79.95       87.31      1.35 o
   6   5   0       11.33       18.78      0.60 o
   7   5   0        0.01        0.10      0.22 o
   8   5   0       10.25       13.42      0.53 o
  -7   6   0        1.12        0.74      0.26 o
  -6   6   0        0.00        0.01      0.15 o
  -5   6   0        0.13        0.32      0.16 o
  -4   6   0       48.44       57.79      1.07 o
  -3   6   0       96.51       86.23      1.38 o
  -2   6   0       37.71       35.69      0.57 o
  -1   6   0       21.57       19.17      0.32 o
   0   6   0        2.30        2.21      0.14 o
   1   6   0       72.15       76.83      1.14 o
   2   6   0        2.87        2.66      0.13 o
   3   6   0        3.32        2.44      0.13 o
   4   6   0       23.64       26.53      0.47 o
   5   6   0        4.01        2.11      0.17 o
   6   6   0        8.04        8.69      0.31 o
   7   6   0        2.37        3.09      0.24 o
  -6   7   0        0.22        0.66      0.27 o
  -5   7   0        1.55        1.72      0.23 o
  -4   7   0       16.99       20.69      0.82 o
  -3   7   0        1.35        1.43      0.23 o
  -2   7   0       19.49       27.68      0.62 o
  -1   7   0        8.70        9.20      0.36 o
   0   7   0        0.57        0.55      0.16 o
   1   7   0        9.49        8.66      0.40 o
   2   7   0       11.22       12.59      0.31 o
   3   7   0       23.57       27.48      0.50 o
   4   7   0       50.01       48.25      0.81 o
   5   7   0        6.35        6.62      0.29 o
   6   7   0        0.00        0.13      0.12 o
  -5   8   0        2.69        3.32      0.64 o
  -4   8   0       19.22       16.66      0.71 o
  -3   8   0        6.40        3.75      0.35 o
  -2   8   0        2.78        0.72      0.23 o
  -1   8   0        2.92        2.85      0.46 o
   0   8   0        4.89        4.28      0.29 o
   1   8   0        2.71        1.73      0.16 o
   2   8   0        0.06        0.20      0.12 o
   3   8   0        3.63        2.23      0.17 o
   4   8   0        0.59        1.03      0.15 o
   5   8   0        3.32        4.10      0.21 o
  -3   9   0        0.49        1.12      0.38 o
  -2   9   0        1.03        1.49      0.39 o
  -1   9   0        1.81        1.53      0.39 o
   0   9   0        1.81        2.02      0.24 o
   1   9   0        2.75        1.35      0.23 o
   2   9   0        7.71        9.60      0.35 o
   3   9   0        9.11       10.60      0.37 o
   4   9   0        0.53        1.26      0.16 o
  -3  -9   1        9.11        9.45      0.37 o
  -2  -9   1       23.39       23.07      0.76 o
  -1  -9   1        3.60        4.55      0.47 o
   0  -9   1        0.00       -0.09      0.15 o
   1  -9   1        0.78        0.02      0.28 o
   2  -9   1        0.56        0.27      0.30 o
  -5  -8   1        0.03        0.11      0.12 o
  -4  -8   1        6.18        5.44      0.25 o
  -3  -8   1        9.10        7.50      0.28 o
  -2  -8   1       34.80       40.61      1.23 o
  -1  -8   1        1.89        1.75      0.23 o
   0  -8   1        0.04        0.39      0.13 o
   1  -8   1        1.46        1.71      0.20 o
   2  -8   1        0.08        0.35      0.37 o
   3  -8   1        5.01        3.89      0.72 o
   4  -8   1        6.50        6.84      0.91 o
  -6  -7   1        1.34        1.56      0.22 o
  -5  -7   1        0.06        0.32      0.12 o
  -4  -7   1       29.19       35.31      0.62 o
  -3  -7   1       95.97      108.55      1.44 o
  -2  -7   1       21.09       18.02      0.36 o
  -1  -7   1        2.55        1.48      0.13 o
   0  -7   1        1.07        0.40      0.16 o
   1  -7   1        0.01        0.03      0.10 o
   2  -7   1        1.61        1.60      0.28 o
   3  -7   1        6.86       10.78      0.38 o
   4  -7   1       38.83       32.94      0.83 o
   5  -7   1        6.31        4.95      0.34 o
  -7  -6   1        1.22        1.42      0.25 o
  -6  -6   1        0.03       -0.13      0.16 o
  -5  -6   1        8.77        9.91      0.38 o
  -4  -6   1        7.47        8.46      0.30 o
  -3  -6   1      168.92      160.51      1.85 o
  -2  -6   1        9.12        9.88      0.26 o
  -1  -6   1        5.54        5.98      0.17 o
   0  -6   1        5.33        5.63      0.19 o
   1  -6   1        0.14        0.22      0.09 o
   2  -6   1        9.86        6.93      0.56 o
   3  -6   1       85.30      101.73      3.03 o
   4  -6   1        1.93        1.95      0.19 o
   5  -6   1        3.78        2.94      0.26 o
   6  -6   1        0.98        0.30      0.17 o
  -7  -5   1        2.48        1.41      0.22 o
  -6  -5   1        1.56        1.04      0.29 o
  -5  -5   1      100.17      111.99      1.69 o
  -4  -5   1      190.14      197.77      2.43 o
  -3  -5   1      104.39      109.08      1.40 o
  -2  -5   1       38.07       47.96      0.59 o
  -1  -5   1       20.58       18.50      0.37 o
   0  -5   1       71.09       75.11      0.90 o
   1  -5   1        0.52       -0.05      0.05 o
   2  -5   1       29.52       36.64      0.56 o
   3  -5   1      198.19      172.08      2.51 o
   4  -5   1        8.77        7.20      0.29 o
   5  -5   1        0.85        1.13      0.18 o
   6  -5   1        0.23        0.42      0.19 o
   7  -5   1        0.55        0.53      0.24 o
  -8  -4   1        0.00       -0.03      0.15 o
  -7  -4   1        0.08       -0.02      0.11 o
  -6  -4   1        2.42        1.49      0.17 o
  -5  -4   1        0.33       -0.02      0.07 o
  -4  -4   1      322.84      308.92      4.19 o
  -3  -4   1       42.73       32.63      0.49 o
  -2  -4   1        0.01        0.75      0.10 o
  -1  -4   1      125.28      117.12      1.79 o
   0  -4   1        0.52        1.97      0.08 o
   1  -4   1      383.67      386.81      3.85 o
   2  -4   1       94.61      104.55      1.11 o
   3  -4   1       15.54        9.76      0.29 o
   4  -4   1       35.16       33.43      0.64 o
   5  -4   1        2.84        2.49      0.18 o
   6  -4   1        9.05        9.98      0.45 o
   7  -4   1        0.01       -0.18      0.18 o
   8  -4   1        1.64        1.64      0.28 o
  -8  -3   1        0.62        0.28      0.14 o
  -7  -3   1        0.72        0.49      0.14 o
  -6  -3   1      133.81      151.77      2.55 o
  -5  -3   1      360.66      383.03      5.14 o
  -4  -3   1      117.68       90.04      1.55 o
  -3  -3   1      258.17      258.43      2.77 o
  -2  -3   1        8.27        9.86      0.20 o
  -1  -3   1       17.97       14.67      0.26 o
   0  -3   1      574.30      549.91      5.35 o
   1  -3   1       26.12       14.64      0.23 o
   2  -3   1      754.68      647.74      6.98 o
   3  -3   1      200.10      212.89      2.72 o
   4  -3   1       34.17       35.92      0.65 o
   5  -3   1       24.26       28.10      0.65 o
   6  -3   1        0.97        0.14      0.10 o
   7  -3   1        0.24        0.83      0.18 o
   8  -3   1        0.26        0.32      0.18 o
  -8  -2   1        0.08        0.52      0.15 o
  -7  -2   1        0.45        0.43      0.14 o
  -6  -2   1        1.31        2.82      0.19 o
  -5  -2   1      252.07      236.35      3.22 o
  -4  -2   1       88.96       80.89      1.04 o
  -3  -2   1       31.85       63.60      0.93 o
  -2  -2   1      305.06      287.76      4.97 o
  -1  -2   1      118.51      122.93      1.47 o
   0  -2   1      609.19      613.02      6.42 o
   1  -2   1     1337.55     1285.15     11.99 o
   2  -2   1       45.67       49.80      0.70 o
   3  -2   1       39.76       35.44      0.44 o
   4  -2   1       48.26       48.44      0.61 o
   5  -2   1        8.27       10.26      0.26 o
   6  -2   1       10.02        7.94      0.25 o
   7  -2   1        0.99        1.65      0.16 o
   8  -2   1       17.05       15.67      0.51 o
  -9  -1   1        0.17       -0.12      0.15 o
  -8  -1   1        0.10       -0.11      0.11 o
  -7  -1   1       92.28      100.02      2.85 o
  -6  -1   1      371.50      361.25      5.68 o
  -5  -1   1       12.15       10.51      0.22 o
  -4  -1   1      148.78      160.07      1.93 o
  -3  -1   1        9.98        6.49      0.14 o
  -2  -1   1      900.06      844.81     11.43 o
  -1  -1   1      858.89      826.62     10.77 o
   0  -1   1      161.74      205.80      2.61 o
   1  -1   1     3799.08     3627.44     55.16 o
   2  -1   1      153.97      174.86      1.70 o
   3  -1   1       21.70       21.48      0.43 o
   4  -1   1       28.71       15.45      0.26 o
   5  -1   1       39.28       38.08      0.53 o
   6  -1   1        0.21        0.62      0.09 o
   7  -1   1        0.18        0.25      0.19 o
   8  -1   1        0.49        0.60      0.15 o
   9  -1   1        1.25        1.20      0.18 o
  -9   0   1        0.02        0.23      0.15 o
  -8   0   1        0.09        0.05      0.13 o
  -7   0   1        2.46        2.98      0.21 o
  -6   0   1       37.36       36.40      0.75 o
  -5   0   1        1.86        3.08      0.11 o
  -4   0   1        0.53        1.80      0.07 o
  -3   0   1      314.74      349.72      4.08 o
  -2   0   1       53.08       37.54      0.48 o
  -1   0   1     2798.78     2670.50     34.94 o
   0   0   1      168.61      150.12      2.26 o
   1   0   1       14.91       18.33      0.22 o
   2   0   1       59.99       60.79      0.58 o
   3   0   1      112.88      138.32      1.34 o
   4   0   1       71.77       59.59      0.69 o
   5   0   1       26.40       34.86      0.43 o
   6   0   1        3.48        3.69      0.13 o
   7   0   1       14.49       15.59      0.37 o
   8   0   1       11.35       13.51      0.66 o
   9   0   1        2.94        2.73      0.37 o
  -9   1   1        0.01        0.12      0.17 o
  -8   1   1       34.81       39.68      0.87 o
  -7   1   1      185.41      191.83      3.15 o
  -6   1   1        0.25        0.98      0.14 o
  -5   1   1       83.31       73.09      0.95 o
  -4   1   1       91.05       92.52      1.15 o
  -3   1   1      216.20      259.90      3.18 o
  -2   1   1      684.17      704.89      7.55 o
  -1   1   1       46.44       57.18      0.97 o
   0   1   1      717.14      704.22     13.43 o
   1   1   1     2613.11     2481.59     30.78 o
   2   1   1     1737.52     1766.60     24.19 o
   3   1   1      294.42      285.28      3.65 o
   4   1   1      232.02      256.67      4.06 o
   5   1   1        1.05        2.82      0.38 o
   6   1   1        0.10       -0.03      0.08 o
   7   1   1        2.84        3.27      0.20 o
   8   1   1        0.28        0.40      0.18 o
   9   1   1        1.91        3.17      0.39 o
  -8   2   1        3.08        4.15      0.29 o
  -7   2   1        5.77        5.94      0.45 o
  -6   2   1        4.22        5.36      0.25 o
  -5   2   1        0.18        1.30      0.12 o
  -4   2   1       76.11       82.25      1.05 o
  -3   2   1      270.49      233.63      6.58 o
  -2   2   1       26.22       29.78      0.53 o
  -1   2   1     1260.06     1269.87     11.60 o
   0   2   1       95.41      124.57      1.18 o
   1   2   1        0.27        2.64      0.07 o
   2   2   1      504.25      550.42      5.45 o
   3   2   1       24.13       25.04      0.30 o
   4   2   1      156.28      156.77      1.97 o
   5   2   1       13.90       15.15      0.34 o
   6   2   1        0.17        0.44      0.11 o
   7   2   1       22.27       25.57      0.48 o
   8   2   1        6.01        4.34      0.37 o
   9   2   1        1.60        1.53      0.24 o
  -8   3   1       52.88       51.75      1.71 o
  -7   3   1        0.32        0.42      0.17 o
  -6   3   1        9.73        9.69      0.32 o
  -5   3   1       32.75       38.64      0.66 o
  -4   3   1      142.92      141.97      1.73 o
  -3   3   1       14.58       16.71      0.26 o
  -2   3   1       50.58       41.71      0.47 o
  -1   3   1      408.06      435.92      4.13 o
   0   3   1      241.05      253.35      2.57 o
   1   3   1      499.03      505.69      5.34 o
   2   3   1      187.45      231.69      2.18 o
   3   3   1      279.00      304.64      3.06 o
   4   3   1       11.14       10.43      0.18 o
   5   3   1       23.41       23.27      0.44 o
   6   3   1        0.20       -0.05      0.06 o
   7   3   1        0.81        0.20      0.15 o
   8   3   1        5.01        8.32      0.48 o
   9   3   1        1.08        1.90      0.43 o
  -8   4   1        0.46        0.69      0.21 o
  -7   4   1        2.74        2.93      0.46 o
  -6   4   1        0.64        0.04      0.14 o
  -5   4   1        1.31        3.51      0.19 o
  -4   4   1        0.06       -0.03      0.06 o
  -3   4   1       76.45       78.91      0.98 o
  -2   4   1       57.62       45.61      0.50 o
  -1   4   1       23.88       22.68      0.30 o
   0   4   1       38.65       38.44      0.45 o
   1   4   1       12.57       13.98      0.27 o
   2   4   1      315.79      310.97      3.07 o
   3   4   1       32.74       33.36      0.38 o
   4   4   1       70.55       55.14      0.63 o
   5   4   1       41.34       42.47      0.71 o
   6   4   1       24.05       29.00      0.55 o
   7   4   1        4.17        2.72      0.18 o
   8   4   1        1.50        1.70      0.18 o
  -7   5   1        4.16        4.55      0.32 o
  -6   5   1       23.09       28.58      0.76 o
  -5   5   1       12.06        8.92      0.31 o
  -4   5   1        0.27        0.29      0.10 o
  -3   5   1        5.73        5.14      0.18 o
  -2   5   1        2.45        0.09      0.06 o
  -1   5   1      189.11      187.04      1.95 o
   0   5   1      199.89      249.40      2.38 o
   1   5   1       89.29       80.85      0.94 o
   2   5   1      194.11      219.03      2.40 o
   3   5   1        1.93        0.73      0.07 o
   4   5   1       24.85       28.76      0.49 o
   5   5   1        0.46        2.35      0.16 o
   6   5   1        4.51        5.65      0.24 o
   7   5   1        4.80        6.77      0.30 o
   8   5   1        2.21        3.94      0.25 o
  -7   6   1        0.57        0.36      0.23 o
  -6   6   1        0.72        0.79      0.24 o
  -5   6   1        3.34        3.68      0.34 o
  -4   6   1        0.52        1.04      0.20 o
  -3   6   1       43.76       38.95      0.86 o
  -2   6   1       17.71       17.64      0.31 o
  -1   6   1       13.71       10.41      0.23 o
   0   6   1       85.92       85.63      1.02 o
   1   6   1       39.63       39.49      0.58 o
   2   6   1       29.41       27.79      0.42 o
   3   6   1       26.36       31.85      0.51 o
   4   6   1       46.91       56.15      0.93 o
   5   6   1       10.26       12.23      0.42 o
   6   6   1        1.09        0.40      0.12 o
   7   6   1        1.65        1.51      0.16 o
  -6   7   1        4.62        2.66      0.44 o
  -5   7   1        0.03       -0.13      0.14 o
  -4   7   1        0.20        0.15      0.25 o
  -3   7   1        7.53       11.77      0.38 o
  -2   7   1        0.98        2.42      0.14 o
  -1   7   1        1.66        1.81      0.24 o
   0   7   1        8.04        6.64      0.37 o
   1   7   1       24.67       23.63      0.47 o
   2   7   1        5.08        6.82      0.25 o
   3   7   1       12.09       12.64      0.30 o
   4   7   1        0.01       -0.08      0.08 o
   5   7   1        2.31        1.44      0.16 o
   6   7   1        3.14        5.08      0.28 o
   7   7   1        3.21        5.09      0.31 o
  -5   8   1        0.47        0.17      0.17 o
  -4   8   1        3.68        2.94      0.27 o
  -3   8   1        2.75        5.25      0.39 o
  -2   8   1        0.06        0.07      0.17 o
  -1   8   1        2.85        2.13      0.21 o
   0   8   1       40.33       38.39      1.08 o
   1   8   1        2.71        4.36      0.22 o
   2   8   1        2.70        1.77      0.16 o
   3   8   1        6.65        5.49      0.28 o
   4   8   1        0.00       -0.09      0.10 o
   5   8   1        0.08        0.03      0.12 o
   6   8   1        0.79        1.24      0.18 o
  -4   9   1        0.02        0.04      0.22 o
  -3   9   1        0.08       -0.05      0.27 o
  -2   9   1        0.95        1.53      0.37 o
  -1   9   1        0.03       -0.13      0.13 o
   0   9   1        4.27        6.26      0.35 o
   1   9   1        0.05        0.00      0.13 o
   2   9   1        0.12        0.06      0.12 o
   3   9   1        0.76        0.23      0.13 o
   4   9   1        0.29        0.88      0.16 o
   5   9   1        1.51        2.08      0.18 o
  -2  10   1        2.36        3.24      0.52 o
  -1  10   1        6.23        5.87      0.65 o
   0  10   1        1.16        1.06      0.23 o
   1  10   1        0.26        0.35      0.19 o
   2  10   1        0.64        0.82      0.18 o
  -4  -8   2        3.34        3.46      0.21 o
  -3  -8   2       11.87       12.46      0.36 o
  -2  -8   2       27.22       26.41      1.18 o
  -1  -8   2        3.80        3.42      0.29 o
   0  -8   2        0.18        0.21      0.13 o
   1  -8   2        0.46        0.30      0.23 o
   2  -8   2        3.53        3.62      0.51 o
   3  -8   2        0.30        0.16      0.49 o
  -5  -7   2        2.76        2.23      0.20 o
  -4  -7   2        9.21       11.49      0.33 o
  -3  -7   2       15.86       12.21      0.33 o
  -2  -7   2       14.81       12.58      0.30 o
  -1  -7   2        0.03        0.15      0.19 o
   0  -7   2        4.28        6.36      0.52 o
   1  -7   2        0.48        0.60      0.28 o
   2  -7   2        0.04       -0.14      0.14 o
   3  -7   2        4.66        3.54      0.67 o
   4  -7   2        8.93        8.01      0.41 o
   5  -7   2        0.95        0.77      0.22 o
  -6  -6   2        0.79        0.96      0.29 o
  -5  -6   2        8.94       11.08      0.38 o
  -4  -6   2       22.88       16.58      0.38 o
  -3  -6   2       42.58       50.06      0.71 o
  -2  -6   2       18.02       18.99      0.42 o
  -1  -6   2        4.57        4.74      0.18 o
   0  -6   2        1.86        1.76      0.16 o
   1  -6   2       29.86       34.78      0.78 o
   2  -6   2        0.08        0.03      0.12 o
   3  -6   2        0.52        0.39      0.14 o
   4  -6   2        2.59        2.43      0.24 o
   5  -6   2        0.87        1.44      0.22 o
   6  -6   2        2.05        1.90      0.24 o
  -7  -5   2        1.58        1.37      0.24 o
  -6  -5   2        3.40        2.47      0.24 o
  -5  -5   2       10.94       10.11      0.40 o
  -4  -5   2       50.68       47.46      0.72 o
  -3  -5   2       26.12       33.14      0.55 o
  -2  -5   2        1.86        1.73      0.11 o
  -1  -5   2      113.89      134.44      1.45 o
   0  -5   2       28.14       29.04      0.44 o
   1  -5   2        5.15        4.75      0.26 o
   2  -5   2       15.97       14.24      0.39 o
   3  -5   2       10.45        8.09      0.30 o
   4  -5   2       15.98       17.00      0.46 o
   5  -5   2        2.56        1.81      0.21 o
   6  -5   2        2.25        3.02      0.26 o
   7  -5   2        5.85        4.35      0.31 o
  -7  -4   2        2.04        2.48      0.23 o
  -6  -4   2       17.15       11.82      0.43 o
  -5  -4   2        6.25        6.42      0.32 o
  -4  -4   2      110.76      122.07      1.74 o
  -3  -4   2        4.24        3.97      0.16 o
  -2  -4   2        0.07        0.10      0.07 o
  -1  -4   2        9.72        6.54      0.15 o
   0  -4   2       40.74       48.38      0.53 o
   1  -4   2      162.72      142.48      1.63 o
   2  -4   2       44.61       45.59      0.66 o
   3  -4   2       17.38       14.88      0.38 o
   4  -4   2        2.43        2.86      0.19 o
   5  -4   2       29.53       27.56      0.60 o
   6  -4   2        1.15        0.82      0.17 o
   7  -4   2        2.28        2.12      0.22 o
  -8  -3   2        3.08        2.25      0.23 o
  -7  -3   2        2.46        1.81      0.20 o
  -6  -3   2       16.91       14.90      0.63 o
  -5  -3   2       33.98       22.49      0.57 o
  -4  -3   2        2.93        3.89      0.14 o
  -3  -3   2        2.88        1.94      0.11 o
  -2  -3   2      257.27      280.42      3.01 o
  -1  -3   2       15.98       15.04      0.22 o
   0  -3   2       17.78       10.45      0.18 o
   1  -3   2       48.13       30.12      0.40 o
   2  -3   2      122.33      138.89      1.76 o
   3  -3   2        0.68        0.40      0.10 o
   4  -3   2        5.53        5.94      0.23 o
   5  -3   2        3.36        2.64      0.18 o
   6  -3   2       20.54       21.43      0.56 o
   7  -3   2        9.70        8.60      0.36 o
   8  -3   2        0.08       -0.05      0.18 o
  -8  -2   2        4.85        4.37      0.29 o
  -7  -2   2       11.76       10.35      0.55 o
  -6  -2   2        0.54        0.79      0.15 o
  -5  -2   2      144.55      151.72      2.52 o
  -4  -2   2        0.94        4.71      0.30 o
  -3  -2   2        0.22        3.39      0.15 o
  -2  -2   2        5.79        8.66      0.21 o
  -1  -2   2      833.43      904.94      8.78 o
   0  -2   2       36.53       24.92      0.33 o
   1  -2   2       34.89       24.32      0.31 o
   2  -2   2       96.53       97.38      1.42 o
   3  -2   2       16.25       14.70      0.29 o
   4  -2   2       78.43       71.30      1.12 o
   5  -2   2        0.00        0.19      0.17 o
   6  -2   2       44.30       43.57      0.79 o
   7  -2   2        0.12        0.33      0.13 o
   8  -2   2        0.07       -0.10      0.26 o
  -8  -1   2        0.04        0.01      0.13 o
  -7  -1   2        8.79        7.95      0.34 o
  -6  -1   2       13.10        9.65      0.34 o
  -5  -1   2       13.25        8.98      0.31 o
  -4  -1   2       50.89       41.16      0.58 o
  -3  -1   2     1029.07     1078.00     12.43 o
  -2  -1   2      458.29      432.62      5.01 o
  -1  -1   2        8.08        9.42      0.24 o
   0  -1   2       61.63       58.09      0.65 o
   1  -1   2       12.11       17.88      0.20 o
   2  -1   2      115.58      121.03      1.56 o
   3  -1   2       11.51       21.10      0.35 o
   4  -1   2       56.07       73.06      0.82 o
   5  -1   2       63.84       72.79      0.92 o
   6  -1   2       30.79       36.36      0.61 o
   7  -1   2        3.21        2.29      0.18 o
   8  -1   2        6.60        5.69      0.39 o
   9  -1   2        0.45        0.36      0.17 o
  -8   0   2        2.35        1.68      0.26 o
  -7   0   2        3.04        3.50      0.23 o
  -6   0   2       93.50      105.30      1.83 o
  -5   0   2        0.38        0.24      0.10 o
  -4   0   2        4.63        3.89      0.10 o
  -3   0   2       81.07       96.20      1.19 o
  -2   0   2      752.32      844.31      8.84 o
  -1   0   2      472.85      441.78      5.89 o
   0   0   2       48.67       45.29      1.08 o
   1   0   2     1159.25     1156.78     11.70 o
   2   0   2      292.50      265.65      2.36 o
   3   0   2      662.54      681.25      5.73 o
   4   0   2       54.37       50.58      0.55 o
   5   0   2      122.03      122.36      1.62 o
   6   0   2        0.39        0.78      0.07 o
   7   0   2        1.87        1.22      0.12 o
   8   0   2        0.03        0.31      0.13 o
   9   0   2        0.11        0.04      0.18 o
  -8   1   2        3.93        2.60      0.39 o
  -7   1   2        6.68        6.12      0.44 o
  -6   1   2        6.46        8.19      0.32 o
  -5   1   2        0.03       -0.05      0.09 o
  -4   1   2      237.51      256.67      4.20 o
  -3   1   2       29.49       32.82      0.53 o
  -2   1   2       11.31       14.02      0.45 o
  -1   1   2      150.91      171.45      1.68 o
   0   1   2      963.98      941.70      9.18 o
   1   1   2      333.94      381.37      3.79 o
   2   1   2      294.27      304.36      2.87 o
   3   1   2       64.03       75.26      0.73 o
   4   1   2      217.56      306.41      3.45 o
   5   1   2       73.35       85.60      1.18 o
   6   1   2       16.77       14.80      0.33 o
   7   1   2       42.28       39.88      0.67 o
   8   1   2        3.57        4.21      0.29 o
   9   1   2        0.05        0.17      0.16 o
  -8   2   2        1.14        0.64      0.17 o
  -7   2   2       18.87       19.70      0.55 o
  -6   2   2        4.01        4.43      0.25 o
  -5   2   2       27.82       27.82      0.69 o
  -4   2   2       40.57       46.30      0.84 o
  -3   2   2      892.96      897.41      9.43 o
  -2   2   2       55.71       69.74      0.86 o
  -1   2   2      139.12      138.04      1.36 o
   0   2   2     1755.49     1696.05     19.71 o
   1   2   2       85.84       86.98      0.96 o
   2   2   2      236.56      250.33      2.13 o
   3   2   2        4.44        8.76      0.12 o
   4   2   2      258.60      259.87      2.90 o
   5   2   2        0.07        0.35      0.09 o
   6   2   2       17.24       22.04      0.42 o
   7   2   2        4.06        3.60      0.17 o
   8   2   2        0.00       -0.03      0.11 o
   9   2   2        1.14        0.78      0.53 o
  -8   3   2        2.31        2.38      0.30 o
  -7   3   2        2.53        2.97      0.25 o
  -6   3   2        0.14        0.15      0.12 o
  -5   3   2       57.92       53.60      1.03 o
  -4   3   2        0.08        0.23      0.06 o
  -3   3   2        0.56        0.97      0.08 o
  -2   3   2       37.32       28.14      0.34 o
  -1   3   2       43.53       38.45      0.44 o
   0   3   2       55.55       44.77      0.49 o
   1   3   2       14.20       11.18      0.26 o
   2   3   2       75.54       89.75      1.00 o
   3   3   2      688.86      774.35      7.16 o
   4   3   2        6.79       10.26      0.16 o
   5   3   2       74.59       80.69      0.97 o
   6   3   2      114.22      115.10      1.70 o
   7   3   2       10.23       12.22      0.32 o
   8   3   2        1.89        1.60      0.24 o
   9   3   2        0.00       -0.09      0.17 o
  -8   4   2        2.80        3.13      0.40 o
  -7   4   2        2.19        2.45      0.26 o
  -6   4   2       17.41       21.26      0.62 o
  -5   4   2       38.90       46.82      0.88 o
  -4   4   2       67.41       63.14      0.85 o
  -3   4   2        8.67       10.28      0.22 o
  -2   4   2        1.29        2.80      0.10 o
  -1   4   2      207.10      222.35      2.12 o
   0   4   2      121.09      105.93      1.10 o
   1   4   2      336.11      321.95      4.08 o
   2   4   2       63.08       47.34      0.64 o
   3   4   2       73.02       81.55      0.82 o
   4   4   2        0.89        0.92      0.06 o
   5   4   2       20.62       25.42      0.35 o
   6   4   2       19.97       19.01      0.36 o
   7   4   2        0.39        0.29      0.13 o
   8   4   2        1.58        0.73      0.21 o
  -7   5   2        0.74        0.76      0.21 o
  -6   5   2        4.56        4.00      0.22 o
  -5   5   2        5.50        6.28      0.27 o
  -4   5   2        9.22       10.06      0.27 o
  -3   5   2        6.76        7.07      0.24 o
  -2   5   2        3.40        3.21      0.11 o
  -1   5   2       15.47       23.76      0.32 o
   0   5   2        4.23        6.72      0.19 o
   1   5   2       50.46       64.18      0.83 o
   2   5   2      203.04      199.88      2.84 o
   3   5   2       21.68       26.62      0.43 o
   4   5   2       22.29       30.08      0.48 o
   5   5   2       79.39       79.48      1.21 o
   6   5   2       16.02       16.74      0.59 o
   7   5   2        6.49        5.52      0.23 o
   8   5   2        0.04        0.23      0.11 o
  -7   6   2        2.70        2.98      0.34 o
  -6   6   2        0.55        0.85      0.21 o
  -5   6   2       30.76       34.00      0.92 o
  -4   6   2        3.35        3.16      0.17 o
  -3   6   2        0.00       -0.02      0.08 o
  -2   6   2        0.29        0.39      0.08 o
  -1   6   2       23.16       22.73      0.33 o
   0   6   2        0.04        0.08      0.05 o
   1   6   2        8.75       11.18      0.44 o
   2   6   2       19.59       14.14      0.32 o
   3   6   2        0.35        0.09      0.07 o
   4   6   2        2.55        5.10      0.24 o
   5   6   2       27.25       20.10      0.46 o
   6   6   2        1.08        2.00      0.16 o
   7   6   2        1.39        1.43      0.15 o
   8   6   2       10.09       13.05      0.70 o
  -6   7   2        2.33        2.58      0.34 o
  -5   7   2        1.17        1.12      0.59 o
  -4   7   2        1.56        1.65      0.20 o
  -3   7   2       20.29       21.20      0.60 o
  -2   7   2        3.48        3.36      0.22 o
  -1   7   2        0.91        0.91      0.12 o
   0   7   2        0.47        0.88      0.12 o
   1   7   2       91.92      102.24      1.93 o
   2   7   2        1.67        1.66      0.14 o
   3   7   2        3.15        2.72      0.16 o
   4   7   2       14.33        9.82      0.33 o
   5   7   2       16.02       20.52      0.49 o
   6   7   2        5.73        6.27      0.34 o
   7   7   2        0.02        0.09      0.12 o
  -5   8   2        0.16       -0.16      0.34 o
  -4   8   2        0.01        0.05      0.16 o
  -3   8   2        0.21        0.06      0.18 o
  -2   8   2        0.00       -0.16      0.16 o
  -1   8   2       11.76       10.95      0.35 o
   0   8   2        0.00        0.01      0.11 o
   1   8   2        0.03       -0.07      0.11 o
   2   8   2        2.80        4.05      0.21 o
   3   8   2        4.64        4.77      0.27 o
   4   8   2       12.49       12.31      0.50 o
   5   8   2        1.05        1.00      0.16 o
   6   8   2        1.18        1.18      0.17 o
  -4   9   2        1.07        1.61      0.38 o
  -3   9   2        0.55        0.67      0.32 o
  -2   9   2        0.11        0.11      0.26 o
  -1   9   2        0.42        0.47      0.16 o
   0   9   2        7.18        8.62      0.40 o
   1   9   2        4.45        3.70      0.23 o
   2   9   2        0.07        0.05      0.11 o
   3   9   2        0.63        1.54      0.17 o
   4   9   2        6.02        5.16      0.26 o
   5   9   2        0.67        0.77      0.19 o
  -2  10   2        0.73        0.83      0.34 o
  -1  10   2        0.65        0.60      0.32 o
   0  10   2        0.50        0.97      0.21 o
   1  10   2        0.22       -0.05      0.18 o
   2  10   2        3.70        3.42      0.30 o
   3  10   2        6.85        6.96      0.34 o
  -2  -8   3        8.24        8.06      0.44 o
  -1  -8   3        0.01        0.04      0.15 o
   0  -8   3        0.63        1.39      0.21 o
   1  -8   3        6.37        7.51      0.71 o
   2  -8   3        2.88        3.51      0.53 o
  -4  -7   3        2.49        4.03      0.24 o
  -3  -7   3        0.08       -0.01      0.11 o
  -2  -7   3        0.03        0.01      0.15 o
  -1  -7   3        0.07        0.05      0.13 o
   0  -7   3        1.26        1.22      0.18 o
   1  -7   3        1.71        2.55      0.43 o
   2  -7   3        2.64        1.82      0.39 o
   3  -7   3        1.02        0.78      0.45 o
   4  -7   3        0.39       -0.15      0.23 o
  -5  -6   3        1.25        3.09      0.21 o
  -4  -6   3        2.00        3.63      0.20 o
  -3  -6   3       18.81       19.04      0.47 o
  -2  -6   3        0.05        0.37      0.10 o
  -1  -6   3        3.78        3.76      0.34 o
   0  -6   3       41.08       40.77      1.08 o
   1  -6   3        4.84        6.47      0.28 o
   2  -6   3        3.56        2.11      0.50 o
   3  -6   3        0.03        0.19      0.18 o
   4  -6   3        0.17        0.09      0.17 o
   5  -6   3        0.53        0.45      0.19 o
  -6  -5   3        5.25        7.58      0.39 o
  -5  -5   3        9.03       10.29      0.33 o
  -4  -5   3        5.04        4.88      0.21 o
  -3  -5   3        0.14        1.09      0.12 o
  -2  -5   3        3.52        4.09      0.16 o
  -1  -5   3        3.20        3.48      0.15 o
   0  -5   3        0.69        0.66      0.18 o
   1  -5   3       21.60       17.01      0.34 o
   2  -5   3       11.43       16.96      0.39 o
   3  -5   3        9.52       10.74      0.41 o
   4  -5   3        0.26        0.41      0.16 o
   5  -5   3        0.13        0.18      0.15 o
   6  -5   3        1.79        0.29      0.17 o
  -7  -4   3        1.48        2.39      0.25 o
  -6  -4   3        2.71        2.30      0.23 o
  -5  -4   3       15.24       17.10      0.53 o
  -4  -4   3        1.76        1.28      0.12 o
  -3  -4   3        7.95        9.17      0.25 o
  -2  -4   3       30.97       38.76      0.60 o
  -1  -4   3      120.38      140.27      1.63 o
   0  -4   3       86.66       99.39      1.60 o
   1  -4   3       12.28       15.47      0.31 o
   2  -4   3       25.18       31.91      0.63 o
   3  -4   3       15.75       12.98      0.37 o
   4  -4   3       19.45       18.91      0.48 o
   5  -4   3        0.99        0.08      0.14 o
   6  -4   3        1.82        2.40      0.23 o
   7  -4   3        3.67        4.48      0.31 o
  -7  -3   3        9.00       12.76      0.48 o
  -6  -3   3       16.04       18.88      0.56 o
  -5  -3   3       39.33       43.38      0.93 o
  -4  -3   3        0.15        0.78      0.12 o
  -3  -3   3        0.04        0.30      0.08 o
  -2  -3   3        0.56        0.94      0.09 o
  -1  -3   3       36.17       36.56      0.47 o
   0  -3   3       87.76       88.69      1.05 o
   1  -3   3        0.00        0.00      0.04 o
   2  -3   3        6.08        5.24      0.19 o
   3  -3   3       71.44       68.24      1.11 o
   4  -3   3       37.11       32.95      0.65 o
   5  -3   3        2.68        1.35      0.23 o
   6  -3   3       21.42       22.07      0.60 o
   7  -3   3        0.05       -0.02      0.13 o
   8  -3   3        0.01       -0.04      0.15 o
  -8  -2   3        3.93        4.46      0.31 o
  -7  -2   3        0.52        1.14      0.19 o
  -6  -2   3       21.36       24.83      0.64 o
  -5  -2   3        2.30        1.46      0.17 o
  -4  -2   3        8.74        5.03      0.22 o
  -3  -2   3       58.88       49.78      0.69 o
  -2  -2   3      438.20      515.33      5.44 o
  -1  -2   3       12.91       21.40      0.29 o
   0  -2   3       75.99       71.16      0.77 o
   1  -2   3        0.34        0.79      0.06 o
   2  -2   3       90.30       86.50      1.36 o
   3  -2   3       80.23       72.57      1.14 o
   4  -2   3        0.00        0.92      0.12 o
   5  -2   3       57.58       63.06      1.05 o
   6  -2   3        3.22        1.95      0.17 o
   7  -2   3        0.04        0.09      0.12 o
   8  -2   3        0.46        0.10      0.14 o
  -8  -1   3       11.90       15.29      0.52 o
  -7  -1   3        5.95        6.66      0.33 o
  -6  -1   3       37.45       36.73      0.82 o
  -5  -1   3        0.84        2.39      0.25 o
  -4  -1   3        0.12        0.15      0.07 o
  -3  -1   3        4.54        7.40      0.20 o
  -2  -1   3        0.22        1.18      0.07 o
  -1  -1   3      311.98      369.27      3.70 o
   0  -1   3        0.90        0.77      0.08 o
   1  -1   3       77.08       66.36      0.78 o
   2  -1   3        0.01        0.26      0.07 o
   3  -1   3      105.04       85.79      1.18 o
   4  -1   3        0.01        0.28      0.09 o
   5  -1   3      113.72      123.36      1.83 o
   6  -1   3        3.36        1.91      0.15 o
   7  -1   3        1.58        1.12      0.21 o
   8  -1   3        3.54        4.44      0.23 o
  -8   0   3        0.02       -0.04      0.14 o
  -7   0   3       11.82       12.43      0.44 o
  -6   0   3        6.76        5.70      0.28 o
  -5   0   3        0.04        0.04      0.10 o
  -4   0   3        1.22        2.23      0.13 o
  -3   0   3      132.39      185.66      2.50 o
  -2   0   3      327.32      329.41      3.49 o
  -1   0   3        1.69        0.99      0.09 o
   0   0   3       99.76      101.57      1.36 o
   1   0   3      329.14      314.34      3.08 o
   2   0   3      655.46      666.25      6.72 o
   3   0   3      205.79      217.96      2.42 o
   4   0   3       84.13       72.62      0.81 o
   5   0   3        7.83        6.96      0.18 o
   6   0   3        8.75        7.15      0.23 o
   7   0   3        6.49        5.62      0.21 o
   8   0   3        0.01        0.15      0.15 o
   9   0   3        1.99        1.61      0.30 o
  -8   1   3        1.82        1.55      0.21 o
  -7   1   3        9.11       10.32      0.40 o
  -6   1   3        9.34       11.93      0.41 o
  -5   1   3       36.17       34.04      0.73 o
  -4   1   3       40.96       44.40      0.69 o
  -3   1   3       12.88       10.51      0.23 o
  -2   1   3      423.63      501.32      5.79 o
  -1   1   3      570.11      614.39      7.09 o
   0   1   3      155.16      151.57      1.51 o
   1   1   3        7.76        6.72      0.12 o
   2   1   3      696.89      744.27      6.52 o
   3   1   3        1.74        0.00      0.04 o
   4   1   3      560.16      535.93      4.83 o
   5   1   3        2.41        1.42      0.06 o
   6   1   3        9.56       10.73      0.17 o
   7   1   3        7.51        6.88      0.23 o
   8   1   3       15.25       15.49      0.45 o
   9   1   3        0.03        0.02      0.17 o
  -8   2   3        2.73        2.63      0.25 o
  -7   2   3        3.08        2.73      0.23 o
  -6   2   3        4.70        5.18      0.28 o
  -5   2   3        0.84        1.07      0.15 o
  -4   2   3       69.49       72.51      1.06 o
  -3   2   3       43.38       55.90      0.83 o
  -2   2   3      113.94      120.69      1.46 o
  -1   2   3       63.60       82.61      0.84 o
   0   2   3     1146.70     1101.10     14.46 o
   1   2   3       46.07       59.55      0.83 o
   2   2   3       46.37       59.25      0.64 o
   3   2   3      261.50      248.69      2.55 o
   4   2   3        4.76        3.85      0.10 o
   5   2   3       40.86       41.67      0.54 o
   6   2   3       35.69       33.95      0.49 o
   7   2   3        6.63        6.87      0.22 o
   8   2   3        7.56        6.10      0.27 o
   9   2   3        0.56        0.31      0.29 o
  -8   3   3        0.75        1.19      0.33 o
  -7   3   3        2.99        3.90      0.27 o
  -6   3   3        7.10        6.97      0.32 o
  -5   3   3       10.75       14.74      0.34 o
  -4   3   3        0.42        0.36      0.12 o
  -3   3   3       45.96       51.36      0.88 o
  -2   3   3        2.24        1.17      0.08 o
  -1   3   3       78.61       80.00      0.89 o
   0   3   3     1015.92     1008.24     11.65 o
   1   3   3      223.59      219.96      2.56 o
   2   3   3        6.32        6.00      0.13 o
   3   3   3      493.17      519.42      5.16 o
   4   3   3       13.62       13.40      0.18 o
   5   3   3       29.31       33.72      0.38 o
   6   3   3        9.42        9.28      0.24 o
   7   3   3       28.67       26.99      0.43 o
   8   3   3        1.19        0.51      0.13 o
  -8   4   3        1.18        1.78      0.30 o
  -7   4   3        4.37        4.38      0.29 o
  -6   4   3        0.73        0.90      0.17 o
  -5   4   3        2.77        2.72      0.26 o
  -4   4   3       58.08       62.25      0.96 o
  -3   4   3        5.69        7.32      0.20 o
  -2   4   3       31.34       33.67      0.48 o
  -1   4   3      334.50      338.87      3.39 o
   0   4   3      200.43      193.04      2.08 o
   1   4   3      272.93      251.91      3.28 o
   2   4   3        7.91       10.13      0.21 o
   3   4   3       48.99       42.97      0.59 o
   4   4   3       10.42        7.16      0.15 o
   5   4   3       30.71       23.35      0.35 o
   6   4   3       45.41       47.16      0.69 o
   7   4   3       17.23       12.51      0.43 o
   8   4   3        1.48        1.07      0.18 o
  -7   5   3        0.68        0.48      0.23 o
  -6   5   3        3.42        2.61      0.17 o
  -5   5   3       10.15       11.03      0.31 o
  -4   5   3       25.87       29.16      0.55 o
  -3   5   3       30.08       33.75      0.60 o
  -2   5   3       39.04       41.01      0.50 o
  -1   5   3      259.56      236.21      2.27 o
   0   5   3       20.63       17.62      0.29 o
   1   5   3        0.21        0.00      0.05 o
   2   5   3      376.72      388.65      5.83 o
   3   5   3        8.49        4.61      0.18 o
   4   5   3        0.94        2.79      0.13 o
   5   5   3       16.71       16.36      0.33 o
   6   5   3       33.81       29.01      0.57 o
   7   5   3        4.09        2.42      0.17 o
   8   5   3        0.23        0.23      0.15 o
  -7   6   3        0.20        0.22      0.20 o
  -6   6   3        4.13        5.16      0.34 o
  -5   6   3        2.17        1.68      0.26 o
  -4   6   3        9.25        9.03      0.32 o
  -3   6   3        9.39        5.49      0.21 o
  -2   6   3      153.55      143.91      1.65 o
  -1   6   3        0.23        0.30      0.19 o
   0   6   3        4.14        2.95      0.11 o
   1   6   3        0.16        0.05      0.07 o
   2   6   3       39.49       29.90      0.52 o
   3   6   3        0.02       -0.06      0.08 o
   4   6   3       18.57       13.68      0.39 o
   5   6   3       57.08       63.39      1.02 o
   6   6   3       15.72       13.59      0.37 o
   7   6   3        1.03        1.23      0.16 o
   8   6   3        0.08        0.11      0.16 o
  -6   7   3        3.02        2.70      0.29 o
  -5   7   3        0.00        0.03      0.17 o
  -4   7   3        3.27        2.09      0.27 o
  -3   7   3        0.91        1.59      0.14 o
  -2   7   3       78.61       84.52      1.13 o
  -1   7   3        5.07        3.12      0.31 o
   0   7   3       38.54       35.57      0.62 o
   1   7   3       11.67       10.19      0.31 o
   2   7   3        0.00       -0.08      0.08 o
   3   7   3        0.04        0.14      0.09 o
   4   7   3       15.62       19.96      0.53 o
   5   7   3       29.17       24.06      0.53 o
   6   7   3        4.11        2.45      0.19 o
   7   7   3        0.79        0.87      0.15 o
  -5   8   3        0.59        0.18      0.23 o
  -4   8   3        0.38       -0.19      0.19 o
  -3   8   3        5.82        3.54      0.29 o
  -2   8   3       22.18       20.22      0.49 o
  -1   8   3       10.77       11.46      0.36 o
   0   8   3        6.49        8.59      0.28 o
   1   8   3       11.09       12.69      0.35 o
   2   8   3        6.18        7.05      0.26 o
   3   8   3        4.22        3.08      0.24 o
   4   8   3       25.77       25.94      0.53 o
   5   8   3        4.43        2.72      0.23 o
   6   8   3        0.02       -0.12      0.12 o
  -3   9   3        7.68        9.04      0.68 o
  -2   9   3        0.00        0.15      0.26 o
  -1   9   3        2.03        2.36      0.20 o
   0   9   3        2.71        1.90      0.19 o
   1   9   3        1.63        1.19      0.15 o
   2   9   3        0.22       -0.04      0.11 o
   3   9   3        6.40        5.11      0.25 o
   4   9   3       23.35       24.37      0.79 o
   5   9   3        0.54        0.21      0.15 o
  -3  10   3        2.29        1.74      0.41 o
  -2  10   3        0.02       -0.08      0.24 o
  -1  10   3        0.41        0.80      0.20 o
   0  10   3        1.47        1.20      0.19 o
   1  10   3        0.70        0.44      0.16 o
   2  10   3        3.05        2.90      0.21 o
   3  10   3        3.56        4.64      0.26 o
   4  10   3        0.23        0.28      0.15 o
  -3  -7   4        0.31        0.51      0.20 o
  -2  -7   4        0.39        0.38      0.16 o
  -1  -7   4        0.28        0.35      0.17 o
   0  -7   4        1.06        0.89      0.18 o
   1  -7   4        1.21        0.33      0.19 o
   2  -7   4        5.38        6.32      0.65 o
   3  -7   4        0.10        0.42      0.23 o
  -4  -6   4        0.01        0.20      0.14 o
  -3  -6   4        0.12        0.81      0.13 o
  -2  -6   4        0.06        0.42      0.14 o
  -1  -6   4        0.31        0.07      0.13 o
   0  -6   4        0.08        0.29      0.13 o
   1  -6   4        4.93        3.33      0.45 o
   2  -6   4        0.06        0.07      0.17 o
   3  -6   4        0.22        0.02      0.19 o
   4  -6   4        3.88        5.81      0.32 o
   5  -6   4        0.26        0.93      0.19 o
  -5  -5   4        0.11        0.12      0.13 o
  -4  -5   4        0.09        0.05      0.13 o
  -3  -5   4        9.15        6.39      0.24 o
  -2  -5   4        0.12        0.01      0.09 o
  -1  -5   4        9.42        8.43      0.29 o
   0  -5   4        7.98        6.48      0.28 o
   1  -5   4       21.95       29.78      0.82 o
   2  -5   4        3.53        5.33      0.60 o
   3  -5   4        1.62        0.72      0.15 o
   4  -5   4        1.32        0.87      0.17 o
   5  -5   4        1.95        0.58      0.16 o
   6  -5   4        0.46        0.27      0.17 o
  -6  -4   4        4.00        4.74      0.32 o
  -5  -4   4        0.60        0.29      0.19 o
  -4  -4   4        0.60        0.74      0.14 o
  -3  -4   4        0.01        0.04      0.10 o
  -2  -4   4        3.54        2.80      0.15 o
  -1  -4   4        6.08        8.95      0.23 o
   0  -4   4        1.77        0.78      0.15 o
   1  -4   4       22.69       27.84      0.52 o
   2  -4   4        5.34        4.42      0.26 o
   3  -4   4       40.04       48.01      0.79 o
   4  -4   4        0.12        0.51      0.14 o
   5  -4   4        0.21       -0.06      0.11 o
   6  -4   4        0.00       -0.01      0.13 o
   7  -4   4        0.50        0.18      0.19 o
  -7  -3   4        0.65        1.54      0.23 o
  -6  -3   4        0.07        0.16      0.15 o
  -5  -3   4        1.29        1.22      0.14 o
  -4  -3   4       13.72       12.00      0.40 o
  -3  -3   4       35.45       27.52      0.47 o
  -2  -3   4        0.50        3.45      0.15 o
  -1  -3   4        5.10        2.16      0.14 o
   0  -3   4       28.90       41.69      0.70 o
   1  -3   4        1.40        2.27      0.12 o
   2  -3   4        3.62        4.97      0.23 o
   3  -3   4       21.96       23.84      0.55 o
   4  -3   4       13.46       11.18      0.45 o
   5  -3   4        5.79        5.52      0.26 o
   6  -3   4        0.08        0.37      0.14 o
   7  -3   4        0.75        0.71      0.16 o
  -7  -2   4        4.83        4.58      0.31 o
  -6  -2   4        0.17        0.04      0.14 o
  -5  -2   4       17.01       15.14      0.37 o
  -4  -2   4        5.69        3.83      0.19 o
  -3  -2   4       46.81       41.23      0.61 o
  -2  -2   4        2.16        3.75      0.15 o
  -1  -2   4      182.84      166.09      1.70 o
   0  -2   4        0.80        1.46      0.08 o
   1  -2   4        6.15       10.61      0.19 o
   2  -2   4      138.76      157.27      2.02 o
   3  -2   4       40.80       44.58      0.70 o
   4  -2   4       16.71       22.86      0.45 o
   5  -2   4       14.06       17.03      0.39 o
   6  -2   4        0.60        0.26      0.13 o
   7  -2   4        0.69        0.43      0.14 o
   8  -2   4        0.03       -0.01      0.13 o
  -8  -1   4        2.05        2.85      0.38 o
  -7  -1   4        0.00       -0.10      0.13 o
  -6  -1   4        1.84        0.62      0.16 o
  -5  -1   4       13.06       10.10      0.38 o
  -4  -1   4      115.70       76.37      1.15 o
  -3  -1   4       20.41       22.08      0.37 o
  -2  -1   4        0.71        0.34      0.06 o
  -1  -1   4       85.31       87.93      0.94 o
   0  -1   4      247.10      245.13      2.59 o
   1  -1   4      297.64      274.49      2.72 o
   2  -1   4       20.63       15.94      0.25 o
   3  -1   4       22.86       24.69      0.44 o
   4  -1   4       25.67       27.42      0.57 o
   5  -1   4        3.43        3.31      0.17 o
   6  -1   4        0.09        0.02      0.09 o
   7  -1   4        0.84        1.17      0.20 o
   8  -1   4        3.24        2.90      0.27 o
  -8   0   4        1.31        1.11      0.21 o
  -7   0   4        1.04        0.51      0.17 o
  -6   0   4       30.27       26.90      0.68 o
  -5   0   4        7.57        5.00      0.27 o
  -4   0   4      155.54      125.61      1.77 o
  -3   0   4       94.53       87.92      1.27 o
  -2   0   4      134.19      139.06      1.54 o
  -1   0   4      105.74       93.02      1.06 o
   0   0   4      225.51      208.22      2.08 o
   1   0   4      455.08      479.27      4.67 o
   2   0   4       40.24       47.18      0.66 o
   3   0   4        0.19       -0.02      0.04 o
   4   0   4       37.95       38.33      0.60 o
   5   0   4        1.35        2.04      0.13 o
   6   0   4        5.68        8.09      0.25 o
   7   0   4        0.04        0.16      0.15 o
   8   0   4        1.27        1.20      0.15 o
  -8   1   4        0.19        0.47      0.18 o
  -7   1   4        0.80        0.19      0.26 o
  -6   1   4        8.29        5.34      0.30 o
  -5   1   4      145.55      124.98      2.16 o
  -4   1   4       63.98       68.84      1.04 o
  -3   1   4        3.48        2.32      0.12 o
  -2   1   4        1.49        1.09      0.09 o
  -1   1   4       44.59       55.63      0.69 o
   0   1   4      547.66      583.43      6.14 o
   1   1   4      187.91      180.55      1.94 o
   2   1   4      140.52      163.36      1.70 o
   3   1   4      165.54      148.57      1.45 o
   4   1   4        9.48        9.87      0.18 o
   5   1   4        1.00        1.73      0.10 o
   6   1   4        1.67        3.10      0.14 o
   7   1   4        4.93        5.87      0.21 o
   8   1   4       17.29       14.60      0.51 o
   9   1   4        0.80        0.62      0.19 o
  -8   2   4        1.22        0.82      0.35 o
  -7   2   4       21.60       20.59      0.61 o
  -6   2   4        0.02        0.10      0.13 o
  -5   2   4       29.63       25.07      0.49 o
  -4   2   4        6.31        6.58      0.22 o
  -3   2   4      344.66      329.45      4.36 o
  -2   2   4        1.97        3.40      0.12 o
  -1   2   4      645.48      632.70      6.13 o
   0   2   4       11.21       24.14      0.30 o
   1   2   4     1060.81     1161.23     14.27 o
   2   2   4      104.61       96.79      1.10 o
   3   2   4      228.60      258.01      2.62 o
   4   2   4        1.38        0.39      0.05 o
   5   2   4       15.57       18.93      0.27 o
   6   2   4        1.37        2.32      0.11 o
   7   2   4        3.66        2.52      0.17 o
   8   2   4       10.18       10.84      0.37 o
   9   2   4        0.23        0.08      0.19 o
  -8   3   4        0.00       -0.05      0.16 o
  -7   3   4        8.20        9.30      0.62 o
  -6   3   4       38.13       34.97      0.81 o
  -5   3   4        6.51        7.33      0.35 o
  -4   3   4        2.19        1.51      0.12 o
  -3   3   4        0.87        0.07      0.07 o
  -2   3   4      158.43      182.22      1.81 o
  -1   3   4     1417.13     1360.22     13.06 o
   0   3   4        0.18        0.77      0.07 o
   1   3   4      341.69      350.27      3.75 o
   2   3   4       34.47       36.32      0.47 o
   3   3   4        5.59        8.47      0.16 o
   4   3   4        4.92        8.72      0.17 o
   5   3   4        1.26        0.95      0.07 o
   6   3   4        5.31        4.54      0.14 o
   7   3   4       61.38       53.48      0.90 o
   8   3   4        1.36        1.60      0.28 o
   9   3   4        0.42        0.24      0.29 o
  -7   4   4        0.84        0.97      0.21 o
  -6   4   4        0.89        0.38      0.14 o
  -5   4   4        3.12        2.34      0.35 o
  -4   4   4       67.64       68.68      1.06 o
  -3   4   4        0.74        0.87      0.10 o
  -2   4   4      165.17      170.90      1.77 o
  -1   4   4       63.08       77.21      0.99 o
   0   4   4      180.39      198.73      2.39 o
   1   4   4       28.23       26.35      0.45 o
   2   4   4       62.66       61.21      0.91 o
   3   4   4        1.23        1.20      0.08 o
   4   4   4        0.91        1.65      0.09 o
   5   4   4        0.30        0.06      0.06 o
   6   4   4        9.39        7.12      0.21 o
   7   4   4        8.98        9.26      0.31 o
   8   4   4        0.10       -0.05      0.12 o
  -7   5   4        8.44        7.70      0.40 o
  -6   5   4        0.02       -0.01      0.16 o
  -5   5   4        0.55        0.47      0.11 o
  -4   5   4       24.33       26.71      0.52 o
  -3   5   4        2.64        2.19      0.14 o
  -2   5   4      163.20      164.10      2.00 o
  -1   5   4        4.63        6.15      0.15 o
   0   5   4      151.63      161.43      1.98 o
   1   5   4       14.61       11.85      0.36 o
   2   5   4       90.74       82.41      1.38 o
   3   5   4       75.84       66.09      0.99 o
   4   5   4        4.00        3.35      0.20 o
   5   5   4       10.22        9.01      0.26 o
   6   5   4       78.98       62.91      0.99 o
   7   5   4        1.44        2.12      0.19 o
   8   5   4        2.97        1.36      0.20 o
  -7   6   4        1.28        1.72      0.28 o
  -6   6   4        0.19        0.18      0.15 o
  -5   6   4        8.99        9.01      0.42 o
  -4   6   4        0.61        0.88      0.17 o
  -3   6   4       62.09       61.86      1.05 o
  -2   6   4        0.09       -0.06      0.07 o
  -1   6   4      156.33      171.36      1.96 o
   0   6   4        3.03        4.09      0.16 o
   1   6   4        1.00        1.09      0.15 o
   2   6   4        5.08        8.22      0.37 o
   3   6   4       10.47        9.27      0.31 o
   4   6   4        5.60        4.37      0.30 o
   5   6   4        2.69        1.85      0.17 o
   6   6   4        6.45        5.91      0.27 o
   7   6   4        0.05        0.13      0.10 o
   8   6   4        2.12        2.79      0.18 o
  -6   7   4        0.07        0.44      0.21 o
  -5   7   4        0.25        0.11      0.14 o
  -4   7   4        1.58        0.77      0.17 o
  -3   7   4       37.33       39.93      0.67 o
  -2   7   4        1.19        0.70      0.10 o
  -1   7   4       94.00       98.21      1.41 o
   0   7   4       30.18       31.66      0.65 o
   1   7   4        8.93        7.86      0.28 o
   2   7   4       19.24       21.72      0.54 o
   3   7   4        4.61        5.96      0.22 o
   4   7   4       16.83       13.17      0.41 o
   5   7   4       35.70       26.19      0.63 o
   6   7   4        0.92        1.16      0.17 o
   7   7   4        3.49        2.43      0.21 o
  -5   8   4        0.13        0.26      0.21 o
  -4   8   4        3.62        2.78      0.23 o
  -3   8   4       15.31       14.07      0.54 o
  -2   8   4        6.68        8.85      0.39 o
  -1   8   4        6.23        8.42      0.31 o
   0   8   4        1.23        1.46      0.14 o
   1   8   4        4.07        2.56      0.18 o
   2   8   4       38.28       38.44      0.69 o
   3   8   4        3.26        4.25      0.29 o
   4   8   4        0.00        0.30      0.11 o
   5   8   4        5.37        7.26      0.49 o
   6   8   4        0.01        0.03      0.13 o
   7   8   4        3.56        4.06      0.40 o
  -2   9   4        7.44        6.75      0.41 o
  -1   9   4        0.53        0.60      0.14 o
   0   9   4       18.70       18.14      0.50 o
   1   9   4        5.39        5.51      0.25 o
   2   9   4        1.43        0.44      0.19 o
   3   9   4       13.96       16.68      0.42 o
   4   9   4        4.35        2.98      0.20 o
   5   9   4        0.15        0.24      0.15 o
   6   9   4        1.03        0.71      0.19 o
  -2  10   4        0.00        0.23      0.27 o
  -1  10   4        0.33        0.74      0.17 o
   0  10   4        7.44        7.69      0.67 o
   1  10   4       13.73       13.95      0.63 o
   2  10   4        2.78        2.57      0.20 o
   3  10   4        0.47        0.39      0.14 o
   4  10   4        2.69        2.28      0.20 o
   0  11   4        0.02        0.28      0.23 o
   1  11   4        0.11        0.18      0.16 o
  -3  -6   5        0.01        0.00      0.19 o
  -2  -6   5        4.04        3.05      0.28 o
  -1  -6   5        1.09        1.30      0.19 o
   0  -6   5        0.78        0.54      0.16 o
   1  -6   5        1.07        1.00      0.44 o
   2  -6   5        0.10        0.30      0.28 o
   3  -6   5        0.21        0.37      0.22 o
  -4  -5   5        2.02        0.94      0.16 o
  -3  -5   5       19.49       18.63      0.65 o
  -2  -5   5        9.08       10.05      0.38 o
  -1  -5   5        0.06        0.40      0.14 o
   0  -5   5        0.23        0.02      0.12 o
   1  -5   5        0.15        0.18      0.17 o
   2  -5   5        1.65        0.26      0.43 o
   3  -5   5        0.68        0.06      0.26 o
   4  -5   5        6.10        3.80      0.39 o
   5  -5   5        4.21        4.89      0.36 o
  -5  -4   5        0.45        0.48      0.15 o
  -4  -4   5        0.25        0.67      0.14 o
  -3  -4   5        0.66        0.53      0.13 o
  -2  -4   5       18.61       20.34      0.39 o
  -1  -4   5        0.91        0.89      0.14 o
   0  -4   5       18.82       18.51      0.44 o
   1  -4   5        0.85        0.50      0.19 o
   2  -4   5        0.56        1.93      0.19 o
   3  -4   5        0.00        0.11      0.13 o
   4  -4   5        3.49        3.64      0.28 o
   5  -4   5        1.22        1.32      0.22 o
   6  -4   5        0.08        0.44      0.27 o
  -6  -3   5        0.05        0.10      0.12 o
  -5  -3   5        2.62        2.38      0.21 o
  -4  -3   5       95.20       77.67      1.36 o
  -3  -3   5        1.55        0.73      0.13 o
  -2  -3   5        1.43        2.75      0.23 o
  -1  -3   5        1.10        1.43      0.11 o
   0  -3   5        2.59        2.58      0.16 o
   1  -3   5        2.34        4.61      0.17 o
   2  -3   5        6.48        8.62      0.30 o
   3  -3   5       42.87       42.88      0.90 o
   4  -3   5       31.54       30.11      0.79 o
   5  -3   5        2.81        1.71      0.35 o
   6  -3   5        0.31        0.07      0.16 o
   7  -3   5        2.81        2.75      0.30 o
  -7  -2   5        2.48        2.99      0.29 o
  -6  -2   5        1.06        0.80      0.22 o
  -5  -2   5        0.01        0.11      0.11 o
  -4  -2   5        7.39        8.73      0.29 o
  -3  -2   5       70.90       79.53      1.23 o
  -2  -2   5        0.40        0.04      0.07 o
  -1  -2   5        0.73        0.65      0.09 o
   0  -2   5        0.75        1.08      0.09 o
   1  -2   5        0.16       -0.02      0.06 o
   2  -2   5       13.72        7.82      0.42 o
   3  -2   5        1.06        0.98      0.12 o
   4  -2   5        3.15        3.61      0.19 o
   5  -2   5        0.03        0.24      0.12 o
   6  -2   5        1.71        1.67      0.19 o
   7  -2   5        0.01       -0.11      0.13 o
  -7  -1   5        0.00        0.10      0.17 o
  -6  -1   5        6.54        4.88      0.33 o
  -5  -1   5      137.63      102.86      1.55 o
  -4  -1   5        0.26        0.28      0.10 o
  -3  -1   5        0.16        1.10      0.12 o
  -2  -1   5       14.57       14.87      0.30 o
  -1  -1   5        9.21        6.57      0.16 o
   0  -1   5       57.63       49.31      0.58 o
   1  -1   5       43.99       39.68      0.48 o
   2  -1   5       53.46       52.23      1.20 o
   3  -1   5      139.36      133.68      1.76 o
   4  -1   5        6.39        6.24      0.27 o
   5  -1   5        6.33        8.51      0.28 o
   6  -1   5       27.42       34.51      0.87 o
   7  -1   5        5.15        4.91      0.26 o
   8  -1   5        0.99        1.20      0.23 o
  -7   0   5        2.20        2.29      0.25 o
  -6   0   5        0.19        0.22      0.15 o
  -5   0   5       14.78       14.07      0.37 o
  -4   0   5      148.29      152.12      2.18 o
  -3   0   5        5.82        7.70      0.25 o
  -2   0   5        0.53        0.80      0.06 o
  -1   0   5        6.45        4.72      0.14 o
   0   0   5       13.68       12.84      0.22 o
   1   0   5        0.02        0.07      0.05 o
   2   0   5      148.39      152.65      2.00 o
   3   0   5        1.64        2.33      0.17 o
   4   0   5        6.17        7.50      0.24 o
   5   0   5        6.36        2.98      0.17 o
   6   0   5        0.00        0.35      0.12 o
   7   0   5        0.73        0.64      0.14 o
   8   0   5        2.48        2.91      0.21 o
  -7   1   5        7.35        6.22      0.36 o
  -6   1   5       82.55       66.09      1.34 o
  -5   1   5        1.29        0.69      0.12 o
  -4   1   5        4.34        1.46      0.13 o
  -3   1   5      101.63       94.91      1.39 o
  -2   1   5        8.07        8.68      0.16 o
  -1   1   5        0.67        1.39      0.08 o
   0   1   5       85.12       97.18      1.11 o
   1   1   5      175.37      172.56      2.06 o
   2   1   5      305.07      300.70      3.27 o
   3   1   5      105.13      106.63      1.17 o
   4   1   5        8.77        8.08      0.23 o
   5   1   5       82.88       92.48      1.16 o
   6   1   5       30.89       26.95      0.60 o
   7   1   5        1.46        1.93      0.16 o
   8   1   5        0.04        0.30      0.12 o
  -7   2   5        0.26        0.34      0.17 o
  -6   2   5        1.25        0.72      0.17 o
  -5   2   5       50.61       47.39      0.81 o
  -4   2   5        3.32        2.76      0.27 o
  -3   2   5       79.76       67.30      1.03 o
  -2   2   5        1.50        0.49      0.05 o
  -1   2   5      160.34      162.06      1.64 o
   0   2   5      125.06      133.51      1.28 o
   1   2   5       72.73       75.71      0.83 o
   2   2   5        0.51        0.79      0.07 o
   3   2   5        1.90        0.41      0.06 o
   4   2   5       36.74       35.33      0.47 o
   5   2   5        5.07        7.59      0.19 o
   6   2   5        7.77        7.90      0.22 o
   7   2   5        4.15        4.97      0.21 o
   8   2   5        5.06        4.69      0.21 o
  -7   3   5       22.92       18.20      0.73 o
  -6   3   5        6.66        6.91      0.26 o
  -5   3   5       11.30       10.66      0.39 o
  -4   3   5       50.12       49.95      0.83 o
  -3   3   5       13.14       16.12      0.36 o
  -2   3   5       29.52       27.31      0.32 o
  -1   3   5      373.88      344.19      3.65 o
   0   3   5      151.01      165.43      2.01 o
   1   3   5       12.92       19.53      0.31 o
   2   3   5       21.04       25.51      0.46 o
   3   3   5       83.91       77.37      1.81 o
   4   3   5      222.98      226.26      2.75 o
   5   3   5       77.83       76.87      0.96 o
   6   3   5        1.02        1.02      0.10 o
   7   3   5        0.28        0.33      0.10 o
   8   3   5        0.01        0.05      0.14 o
  -7   4   5        0.03        0.03      0.17 o
  -6   4   5       14.90       14.49      0.39 o
  -5   4   5        1.33        1.32      0.17 o
  -4   4   5       42.46       39.27      0.69 o
  -3   4   5       12.84       14.99      0.36 o
  -2   4   5       19.08       17.84      0.26 o
  -1   4   5        0.00        0.07      0.05 o
   0   4   5      437.04      441.38      5.18 o
   1   4   5      135.88      137.67      1.70 o
   2   4   5        5.33        7.08      0.17 o
   3   4   5      230.53      215.06      2.62 o
   4   4   5       12.92       12.31      0.27 o
   5   4   5       23.85       22.20      0.45 o
   6   4   5        5.09        6.68      0.23 o
   7   4   5        1.38        1.20      0.11 o
   8   4   5        0.40        0.82      0.18 o
  -7   5   5        4.00        4.12      0.24 o
  -6   5   5        6.00        5.61      0.44 o
  -5   5   5       18.51       19.66      0.46 o
  -4   5   5        9.92       10.32      0.31 o
  -3   5   5       10.45        9.16      0.55 o
  -2   5   5       92.86       89.83      1.16 o
  -1   5   5       38.18       46.38      0.67 o
   0   5   5        0.48        0.74      0.08 o
   1   5   5       42.12       40.74      0.77 o
   2   5   5       11.16       11.31      0.27 o
   3   5   5      149.77      153.81      1.92 o
   4   5   5       91.43       83.96      1.24 o
   5   5   5        5.45        7.40      0.25 o
   6   5   5        2.38        2.47      0.26 o
   7   5   5        0.05        0.05      0.09 o
   8   5   5        0.08        0.25      0.15 o
  -6   6   5        1.79        2.84      0.21 o
  -5   6   5       12.32       11.19      0.45 o
  -4   6   5        1.06        0.64      0.32 o
  -3   6   5       26.85       29.16      0.70 o
  -2   6   5       34.11       34.57      0.69 o
  -1   6   5       54.10       60.11      0.76 o
   0   6   5       59.60       62.28      0.94 o
   1   6   5       12.16       11.61      0.29 o
   2   6   5      236.93      210.99      3.29 o
   3   6   5       60.61       56.74      1.20 o
   4   6   5        3.40        2.57      0.26 o
   5   6   5       12.11       13.65      0.35 o
   6   6   5        0.43        0.36      0.12 o
   7   6   5        0.17        0.87      0.14 o
   8   6   5        1.75        1.94      0.18 o
  -6   7   5        0.86        0.58      0.24 o
  -5   7   5       27.62       30.99      0.72 o
  -4   7   5        3.57        3.64      0.26 o
  -3   7   5       19.59       24.24      0.56 o
  -2   7   5       15.00       16.43      0.37 o
  -1   7   5       14.45       17.10      0.50 o
   0   7   5        1.03        0.87      0.12 o
   1   7   5       12.99       11.56      0.51 o
   2   7   5       65.59       64.25      0.99 o
   3   7   5       65.37       64.77      1.20 o
   4   7   5        8.45        9.13      0.34 o
   5   7   5        4.22        4.95      0.29 o
   6   7   5        0.02       -0.10      0.10 o
   7   7   5        0.03        0.08      0.12 o
  -5   8   5        0.75        1.91      0.28 o
  -4   8   5        0.28        0.72      0.29 o
  -3   8   5        0.17        0.65      0.27 o
  -2   8   5       18.12       19.54      0.48 o
  -1   8   5       14.48       15.89      0.43 o
   0   8   5        1.38        0.50      0.12 o
   1   8   5      201.29      203.62      2.77 o
   2   8   5       23.79       24.36      0.50 o
   3   8   5        0.13       -0.10      0.10 o
   4   8   5       10.11       12.60      0.49 o
   5   8   5        1.41        1.95      0.22 o
   6   8   5        0.16        0.46      0.15 o
   7   8   5        0.16        0.06      0.27 o
  -3   9   5        0.67        0.50      0.30 o
  -2   9   5        0.57        0.36      0.18 o
  -1   9   5        3.99        4.00      0.24 o
   0   9   5        0.17        0.08      0.13 o
   1   9   5       13.76       15.29      0.54 o
   2   9   5       26.93       23.47      0.52 o
   3   9   5        6.22        7.59      0.32 o
   4   9   5        4.07        3.99      0.21 o
   5   9   5        0.02       -0.06      0.13 o
   6   9   5        0.01       -0.04      0.14 o
  -2  10   5        0.82        0.85      0.24 o
  -1  10   5        2.30        2.16      0.21 o
   0  10   5       49.79       52.78      1.45 o
   1  10   5       17.83       18.22      0.57 o
   2  10   5        0.35        0.32      0.15 o
   3  10   5        3.32        2.88      0.21 o
   4  10   5        0.03       -0.09      0.12 o
   0  11   5        3.37        2.72      0.26 o
   1  11   5        8.86        9.88      0.42 o
  -3  -5   6        0.59        0.81      0.22 o
  -2  -5   6        0.32        0.04      0.23 o
  -1  -5   6        2.38        1.26      0.19 o
   0  -5   6        3.49        3.02      0.56 o
   1  -5   6        0.15        0.45      0.25 o
   2  -5   6        0.10        0.21      0.19 o
   3  -5   6        0.03        0.24      0.21 o
  -4  -4   6        5.72        8.37      0.34 o
  -3  -4   6       22.96       19.59      0.58 o
  -2  -4   6        1.33        1.98      0.24 o
  -1  -4   6        1.64        3.25      0.23 o
   0  -4   6        0.97        1.08      0.32 o
   1  -4   6       20.39       22.57      1.10 o
   3  -4   6        0.15       -0.03      0.13 o
   4  -4   6        1.13        0.93      0.25 o
   5  -4   6        0.87        0.13      0.16 o
  -5  -3   6        1.76        3.55      0.25 o
  -4  -3   6        0.07        0.13      0.13 o
  -3  -3   6        9.85       11.90      0.50 o
  -2  -3   6        5.02        4.52      0.23 o
  -1  -3   6        2.28        1.05      0.16 o
   0  -3   6       22.59       26.36      0.56 o
   1  -3   6        6.61        8.76      0.64 o
   2  -3   6        6.00        7.42      0.47 o
   3  -3   6        4.42        3.91      0.27 o
   4  -3   6        0.03        0.12      0.13 o
   5  -3   6        0.48        0.34      0.15 o
   6  -3   6        0.17       -0.10      0.15 o
  -6  -2   6        0.14       -0.04      0.13 o
  -5  -2   6       10.42       12.67      0.39 o
  -4  -2   6       30.75       28.85      0.61 o
  -3  -2   6        6.73        5.44      0.24 o
  -2  -2   6       51.64       62.99      1.10 o
  -1  -2   6       26.82       29.69      0.56 o
   0  -2   6       82.59       85.36      1.34 o
   1  -2   6       29.60       31.77      0.52 o
   2  -2   6       24.93       23.08      0.52 o
   3  -2   6        5.90        6.50      0.28 o
   4  -2   6        4.57        4.67      0.31 o
   5  -2   6        1.61        1.73      0.19 o
   6  -2   6        2.67        1.70      0.20 o
   7  -2   6        5.91        5.94      0.42 o
  -6  -1   6        4.19        6.27      0.29 o
  -5  -1   6        0.00        0.03      0.11 o
  -4  -1   6       12.11       13.49      0.62 o
  -3  -1   6        0.46        0.72      0.12 o
  -2  -1   6        0.76       -0.09      0.09 o
  -1  -1   6       50.74       58.83      0.84 o
   0  -1   6        7.51        6.06      0.18 o
   1  -1   6        0.09        0.29      0.07 o
   2  -1   6       14.21       14.72      0.38 o
   3  -1   6        2.05        2.60      0.18 o
   4  -1   6       22.80       20.27      0.56 o
   5  -1   6        5.30        5.98      0.28 o
   6  -1   6       46.87       43.96      0.86 o
   7  -1   6       18.19       19.83      0.53 o
  -7   0   6        0.62        0.50      0.20 o
  -6   0   6       13.53       14.59      0.52 o
  -5   0   6       15.34       15.66      0.41 o
  -4   0   6        7.55        3.01      0.18 o
  -3   0   6      117.61      113.79      2.01 o
  -2   0   6       61.31       58.75      0.94 o
  -1   0   6      243.35      238.43      2.88 o
   0   0   6      121.09      119.24      1.27 o
   1   0   6        4.41        4.03      0.18 o
   2   0   6        0.08        0.22      0.08 o
   3   0   6        3.53        3.28      0.19 o
   4   0   6        0.02        0.09      0.17 o
   5   0   6        8.45       10.25      0.31 o
   6   0   6        7.62        7.39      0.31 o
   7   0   6        5.31        5.52      0.28 o
   8   0   6        0.23        0.22      0.15 o
  -7   1   6        1.63        2.41      0.27 o
  -6   1   6        0.03        0.11      0.11 o
  -5   1   6        6.20        7.63      0.28 o
  -4   1   6        3.02        1.89      0.15 o
  -3   1   6       12.47       14.10      0.42 o
  -2   1   6      335.55      335.56      3.94 o
  -1   1   6        0.13       -0.04      0.06 o
   0   1   6       12.56       10.06      0.21 o
   1   1   6        2.52        3.70      0.15 o
   2   1   6        0.04        0.09      0.06 o
   3   1   6       30.42       23.76      0.49 o
   4   1   6        3.13        3.05      0.17 o
   5   1   6      217.54      218.78      3.07 o
   6   1   6       51.43       47.64      0.86 o
   7   1   6        0.24        0.44      0.13 o
   8   1   6        0.30        0.25      0.13 o
  -7   2   6        6.77        8.21      0.42 o
  -6   2   6        2.26        1.57      0.25 o
  -5   2   6        8.30        7.38      0.28 o
  -4   2   6      134.91      131.25      1.91 o
  -3   2   6       90.12       81.54      1.24 o
  -2   2   6      397.47      393.57      4.59 o
  -1   2   6       47.95       47.26      0.61 o
   0   2   6       46.80       49.29      0.58 o
   1   2   6       12.62       13.78      0.27 o
   2   2   6       22.82       20.29      0.34 o
   3   2   6        4.66        3.53      0.14 o
   4   2   6       35.12       37.39      0.51 o
   5   2   6        8.87        7.93      0.24 o
   6   2   6        9.54       12.49      0.30 o
   7   2   6        0.25        0.38      0.11 o
   8   2   6        0.36        0.60      0.15 o
  -7   3   6        0.34        0.06      0.17 o
  -6   3   6        1.88        2.07      0.17 o
  -5   3   6        0.11        0.04      0.10 o
  -4   3   6        0.89        0.73      0.12 o
  -3   3   6      219.28      207.57      2.87 o
  -2   3   6       33.91       28.41      0.45 o
  -1   3   6        0.16        0.39      0.06 o
   0   3   6       33.23       30.00      0.43 o
   1   3   6       80.16       95.38      1.13 o
   2   3   6      152.35      149.84      2.29 o
   3   3   6       34.36       40.50      0.56 o
   4   3   6      464.57      455.46      4.94 o
   5   3   6      103.71       98.48      1.13 o
   6   3   6        0.24        0.22      0.16 o
   7   3   6        0.14        0.25      0.11 o
   8   3   6        0.01       -0.02      0.10 o
  -7   4   6        0.40        0.31      0.15 o
  -6   4   6        0.69        0.23      0.13 o
  -5   4   6       22.97       20.76      0.48 o
  -4   4   6       19.43       19.19      0.44 o
  -3   4   6      234.40      222.82      3.06 o
  -2   4   6       93.96       92.67      1.19 o
  -1   4   6        9.15        8.47      0.19 o
   0   4   6       30.38       23.26      0.40 o
   1   4   6       90.46       93.23      1.36 o
   2   4   6        1.34        2.17      0.11 o
   3   4   6       18.97       18.75      0.36 o
   4   4   6        0.07       -0.09      0.09 o
   5   4   6       15.26       16.03      0.38 o
   6   4   6        0.00        0.03      0.08 o
   7   4   6        0.10        0.19      0.10 o
   8   4   6        0.31        0.53      0.12 o
  -6   5   6        0.06        0.05      0.12 o
  -5   5   6        5.38        4.75      0.37 o
  -4   5   6      136.70      128.48      2.11 o
  -3   5   6       11.49       11.34      0.33 o
  -2   5   6        1.99        1.56      0.13 o
  -1   5   6        1.87        1.35      0.10 o
   0   5   6        8.95       10.32      0.24 o
   1   5   6       11.91        9.89      0.36 o
   2   5   6        5.36        4.83      0.18 o
   3   5   6      541.79      520.14      6.76 o
   4   5   6      159.39      151.58      2.12 o
   5   5   6       12.88       13.03      0.34 o
   6   5   6        0.63        0.50      0.11 o
   7   5   6        0.07        0.06      0.10 o
   8   5   6        1.37        1.92      0.18 o
  -6   6   6        1.99        1.04      0.26 o
  -5   6   6        0.66        0.31      0.13 o
  -4   6   6      111.99      121.08      2.17 o
  -3   6   6       12.67       11.58      0.43 o
  -2   6   6        2.04        1.56      0.13 o
  -1   6   6        1.42        1.43      0.11 o
   0   6   6       27.67       25.39      0.48 o
   1   6   6        1.24        1.17      0.15 o
   2   6   6       28.50       25.89      0.60 o
   3   6   6        0.46        0.35      0.17 o
   4   6   6        5.27        4.92      0.22 o
   5   6   6        0.80        0.89      0.13 o
   6   6   6        0.07        0.05      0.10 o
   7   6   6        0.00       -0.07      0.13 o
  -6   7   6        7.93        8.76      0.75 o
  -5   7   6       34.09       37.67      1.26 o
  -4   7   6        6.14        6.23      0.36 o
  -3   7   6        0.67        0.58      0.17 o
  -2   7   6        2.63        3.98      0.26 o
  -1   7   6       21.08       18.89      0.66 o
   0   7   6        7.28        4.42      0.20 o
   1   7   6        4.17        3.06      0.17 o
   2   7   6      296.12      290.92      4.51 o
   3   7   6      104.28       94.76      1.65 o
   4   7   6       19.03       17.33      0.49 o
   5   7   6        0.93        1.00      0.13 o
   6   7   6        0.61        0.96      0.16 o
   7   7   6        1.00        1.69      0.21 o
  -5   8   6       16.68       17.33      1.02 o
  -4   8   6       17.17       19.03      1.03 o
  -3   8   6        1.63        2.46      0.41 o
  -2   8   6        0.42        0.69      0.29 o
  -1   8   6        0.40        0.08      0.12 o
   0   8   6        5.21        7.18      0.27 o
   1   8   6        2.53        1.99      0.16 o
   2   8   6        2.69        2.85      0.18 o
   3   8   6        2.59        2.58      0.17 o
   4   8   6        0.41        0.66      0.15 o
   5   8   6        0.42        0.27      0.14 o
   6   8   6        0.50        0.55      0.15 o
  -4   9   6        0.40        0.39      0.32 o
  -3   9   6        1.14        1.48      0.38 o
  -2   9   6        0.25       -0.02      0.26 o
  -1   9   6        1.27        2.45      0.20 o
   0   9   6        0.60        0.42      0.19 o
   1   9   6       79.87       73.61      1.50 o
   2   9   6       49.70       48.76      0.85 o
   3   9   6       11.95       11.15      0.34 o
   4   9   6        0.43        0.25      0.12 o
   5   9   6        3.87        5.66      0.56 o
  -2  10   6        0.01       -0.07      0.28 o
  -1  10   6        0.22        0.14      0.15 o
   0  10   6        6.70        6.91      0.38 o
   1  10   6        0.47        0.78      0.17 o
   2  10   6        0.49        0.89      0.16 o
   3  10   6        0.01        0.15      0.13 o
   4  10   6        0.31        0.18      0.13 o
   1  11   6       11.20       11.25      0.44 o
  -2  -4   7        1.09        0.91      0.22 o
  -1  -4   7        0.31        0.19      0.20 o
   0  -4   7        5.52        7.75      0.72 o
   1  -4   7       39.01       41.15      1.27 o
   2  -4   7        2.48        1.95      1.24 o
   3  -4   7        0.18        0.10      0.21 o
  -4  -3   7        0.15        0.00      0.14 o
  -3  -3   7        0.73        0.88      0.18 o
  -2  -3   7        1.42        1.61      0.27 o
  -1  -3   7       14.11       13.53      0.44 o
   0  -3   7        2.16        0.71      0.16 o
   1  -3   7       19.67       21.13      1.19 o
   2  -3   7        7.65        7.16      0.64 o
   3  -3   7        0.72        0.20      0.14 o
   4  -3   7        0.15       -0.12      0.13 o
   5  -3   7        0.77        1.24      0.20 o
  -5  -2   7        0.09        0.00      0.13 o
  -4  -2   7        0.36        1.03      0.18 o
  -3  -2   7        0.07        0.47      0.13 o
  -2  -2   7        4.77        7.40      0.38 o
  -1  -2   7        4.44        4.78      0.26 o
   0  -2   7      113.71      115.09      1.96 o
   1  -2   7       33.22       39.44      1.08 o
   2  -2   7        6.00        6.01      0.32 o
   3  -2   7        1.56        2.12      0.22 o
   4  -2   7        0.51        0.11      0.13 o
   5  -2   7        0.00        0.13      0.15 o
   6  -2   7        0.81        0.94      0.20 o
  -5  -1   7        0.52        0.35      0.14 o
  -4  -1   7        0.32        0.12      0.12 o
  -3  -1   7        7.08        7.68      0.29 o
  -2  -1   7       23.58       24.29      0.73 o
  -1  -1   7        1.02        2.65      0.17 o
   0  -1   7      109.34      117.50      1.52 o
   1  -1   7        3.65        3.10      0.19 o
   2  -1   7        0.01        0.07      0.10 o
   3  -1   7        5.80        5.19      0.29 o
   4  -1   7        1.06        0.49      0.14 o
   5  -1   7        0.64        0.59      0.16 o
   6  -1   7       16.07       17.46      0.51 o
  -6   0   7        0.00        0.20      0.14 o
  -5   0   7        0.09        0.69      0.15 o
  -4   0   7        0.28        0.48      0.13 o
  -3   0   7       14.63       16.41      0.41 o
  -2   0   7        4.06        4.52      0.24 o
  -1   0   7      264.51      267.13      4.14 o
   0   0   7       38.66       42.83      0.60 o
   1   0   7        1.01        0.68      0.12 o
   2   0   7        6.99        5.59      0.26 o
   3   0   7       13.97       12.27      0.52 o
   4   0   7        2.06        2.37      0.27 o
   5   0   7        0.03       -0.09      0.13 o
   6   0   7       16.78       17.14      0.48 o
   7   0   7        8.11        7.22      0.39 o
  -6   1   7        0.17        0.07      0.13 o
  -5   1   7        0.54        0.12      0.12 o
  -4   1   7       10.11       10.56      0.37 o
  -3   1   7       35.55       38.13      0.71 o
  -2   1   7        0.01       -0.05      0.09 o
  -1   1   7      115.12      123.36      1.58 o
   0   1   7        4.13        3.76      0.28 o
   1   1   7        1.19        1.21      0.11 o
   2   1   7       10.11        8.92      0.25 o
   3   1   7        0.14        0.04      0.08 o
   4   1   7       11.71       14.62      0.40 o
   5   1   7       23.22       19.59      0.61 o
   6   1   7        2.57        3.62      0.24 o
   7   1   7        3.17        3.45      0.28 o
  -6   2   7        0.33        0.43      0.14 o
  -5   2   7        0.01       -0.01      0.11 o
  -4   2   7       12.69       14.40      0.39 o
  -3   2   7        8.57        9.47      0.37 o
  -2   2   7      214.00      209.09      2.53 o
  -1   2   7      132.48      132.20      1.67 o
   0   2   7       43.52       40.11      0.60 o
   1   2   7        1.75        2.09      0.13 o
   2   2   7       54.12       49.82      0.69 o
   3   2   7        8.27        8.03      0.22 o
   4   2   7        0.93        1.13      0.16 o
   5   2   7       23.16       27.60      0.49 o
   6   2   7       24.99       25.58      0.57 o
   7   2   7        0.26        0.20      0.14 o
  -6   3   7        0.05        0.34      0.13 o
  -5   3   7        0.51        0.34      0.12 o
  -4   3   7        1.15        1.25      0.17 o
  -3   3   7       14.34       15.12      0.51 o
  -2   3   7      119.07      117.28      1.49 o
  -1   3   7        3.72        2.93      0.17 o
   0   3   7       50.67       54.30      0.78 o
   1   3   7       96.28       94.35      1.14 o
   2   3   7       15.71       17.27      0.30 o
   3   3   7       15.48       13.03      0.28 o
   4   3   7       15.77       13.12      0.33 o
   5   3   7        7.47        8.17      0.27 o
   6   3   7        2.46        2.37      0.19 o
   7   3   7        3.71        3.86      0.28 o
   8   3   7        3.04        3.22      0.26 o
  -6   4   7        1.19        1.33      0.17 o
  -5   4   7        0.81        0.74      0.14 o
  -4   4   7        9.20        8.35      0.30 o
  -3   4   7      162.80      160.79      2.30 o
  -2   4   7       40.78       40.09      0.61 o
  -1   4   7        9.88        9.22      0.25 o
   0   4   7        2.62        2.81      0.14 o
   1   4   7       66.99       65.35      1.03 o
   2   4   7       59.03       56.46      0.76 o
   3   4   7       24.92       28.16      0.49 o
   4   4   7       32.10       36.42      0.55 o
   5   4   7       43.06       41.32      0.67 o
   6   4   7        6.70        7.18      0.28 o
   7   4   7        0.07        0.08      0.13 o
  -6   5   7        0.06        0.03      0.13 o
  -5   5   7        0.04       -0.08      0.11 o
  -4   5   7        5.14        6.23      0.27 o
  -3   5   7       25.14       28.59      0.58 o
  -2   5   7        0.52        0.00      0.11 o
  -1   5   7        8.00        6.40      0.26 o
   0   5   7        6.78        6.52      0.24 o
   1   5   7        1.92        2.79      0.19 o
   2   5   7       33.20       33.14      0.58 o
   3   5   7        4.00        2.05      0.19 o
   4   5   7        6.72        6.85      0.36 o
   5   5   7        0.14        0.21      0.11 o
   6   5   7        4.98        5.06      0.21 o
   7   5   7        4.09        5.24      0.36 o
  -6   6   7        0.02        0.29      0.31 o
  -5   6   7        5.65        5.99      0.28 o
  -4   6   7       51.97       48.75      1.08 o
  -3   6   7       31.05       32.33      1.31 o
  -2   6   7       20.00       20.11      1.44 o
  -1   6   7        3.02        2.94      0.27 o
   0   6   7       50.88       45.14      0.75 o
   1   6   7       25.19       25.88      0.61 o
   2   6   7        7.41        9.06      0.34 o
   3   6   7        7.39        9.25      0.43 o
   4   6   7       41.21       36.03      0.76 o
   5   6   7       15.76       14.25      0.38 o
   6   6   7        0.11        0.03      0.10 o
   7   6   7       10.72       12.08      0.37 o
  -5   7   7        2.75        2.27      0.28 o
  -4   7   7        0.90        0.50      0.24 o
  -3   7   7        4.86        4.81      0.52 o
  -2   7   7       13.55       12.99      0.80 o
  -1   7   7        4.58        3.51      0.26 o
   0   7   7        0.03        0.20      0.10 o
   1   7   7       12.73       12.92      0.52 o
   2   7   7        0.25       -0.02      0.12 o
   3   7   7       11.33       13.10      0.43 o
   4   7   7        0.83        0.56      0.15 o
   5   7   7        6.48        6.43      0.27 o
   6   7   7        2.87        4.23      0.28 o
   7   7   7        1.32        2.48      0.22 o
  -4   8   7        3.11        3.00      0.48 o
  -3   8   7        2.25        3.05      0.46 o
  -2   8   7        4.28        5.79      0.57 o
  -1   8   7       10.63        8.60      0.68 o
   0   8   7       18.81       19.01      0.59 o
   1   8   7        5.30        5.37      0.24 o
   2   8   7        2.04        2.04      0.17 o
   3   8   7       15.12       13.88      0.46 o
   4   8   7       11.15       11.13      0.42 o
   5   8   7        0.68        0.43      0.15 o
   6   8   7       18.14       20.54      0.59 o
  -3   9   7        0.26        0.08      0.28 o
  -2   9   7        1.85        1.95      0.43 o
  -1   9   7        0.61        0.77      0.21 o
   0   9   7        1.33        0.99      0.25 o
   1   9   7        2.77        2.59      0.19 o
   2   9   7        3.43        3.43      0.28 o
   3   9   7        1.29        1.03      0.15 o
   4   9   7        3.63        4.28      0.23 o
   5   9   7        1.92        2.50      0.48 o
  -2  10   7        5.86        8.34      0.76 o
  -1  10   7        0.61        0.13      0.34 o
   0  10   7        0.09        0.04      0.14 o
   1  10   7        0.00       -0.12      0.14 o
   2  10   7        2.48        1.63      0.18 o
   3  10   7        2.52        2.28      0.19 o
   4  10   7        0.80        0.65      0.16 o
  -2  -3   8        0.08        0.13      0.19 o
  -1  -3   8        4.70        4.53      0.34 o
   0  -3   8        0.61        0.90      0.47 o
   1  -3   8       15.94       15.28      0.71 o
   2  -3   8        7.35        7.03      0.52 o
   3  -3   8        0.78        0.21      0.29 o
  -3  -2   8        0.02       -0.13      0.14 o
  -2  -2   8        8.47        7.84      0.46 o
  -1  -2   8        0.73        0.27      0.25 o
   0  -2   8       19.22       21.73      0.91 o
   1  -2   8        4.58        4.85      0.71 o
   2  -2   8        0.04       -0.03      0.16 o
   3  -2   8        3.24        2.46      0.32 o
   4  -2   8        0.28        0.54      0.16 o
  -4  -1   8        1.56        1.95      0.27 o
  -3  -1   8        0.03        0.27      0.15 o
  -2  -1   8        7.44        5.30      0.29 o
  -1  -1   8        6.22        7.57      0.38 o
   0  -1   8        8.91        8.91      0.42 o
   1  -1   8       16.83       18.36      0.86 o
   2  -1   8        0.01        0.02      0.13 o
   3  -1   8        0.24        0.04      0.12 o
   4  -1   8        6.92        7.09      0.41 o
   5  -1   8        0.91        0.33      0.15 o
  -5   0   8        6.38        8.47      0.35 o
  -4   0   8        3.11        3.06      0.23 o
  -3   0   8        7.75        5.00      0.28 o
  -2   0   8        0.02        0.03      0.12 o
  -1   0   8       34.67       33.99      0.75 o
   0   0   8        0.68        1.02      0.12 o
   1   0   8        3.99        5.31      0.26 o
   2   0   8       43.20       41.79      0.98 o
   3   0   8        0.23        0.22      0.19 o
   4   0   8        2.23        2.22      0.36 o
   5   0   8        0.08        0.00      0.13 o
   6   0   8        1.36        0.75      0.21 o
  -5   1   8        2.21        3.62      0.24 o
  -4   1   8        2.49        2.70      0.25 o
  -3   1   8       10.55        9.99      0.33 o
  -2   1   8        3.23        2.76      0.38 o
  -1   1   8        2.77        2.65      0.20 o
   0   1   8       38.46       41.41      0.72 o
   1   1   8        2.62        2.82      0.16 o
   2   1   8        1.30        1.45      0.16 o
   3   1   8        5.60        3.41      0.30 o
   4   1   8       16.78       17.34      0.53 o
   5   1   8        0.39        0.48      0.14 o
   6   1   8        0.42        0.16      0.15 o
  -5   2   8        9.26        8.00      0.46 o
  -4   2   8        2.11        1.50      0.17 o
  -3   2   8        3.75        4.99      0.40 o
  -2   2   8       68.54       63.37      1.87 o
  -1   2   8        7.96        9.11      0.33 o
   0   2   8        0.17        0.04      0.08 o
   1   2   8       89.41       85.53      1.10 o
   2   2   8        0.07        0.16      0.09 o
   3   2   8       11.22       10.23      0.34 o
   4   2   8        0.41        0.31      0.15 o
   5   2   8        3.70        4.07      0.27 o
   6   2   8        5.64        4.74      0.36 o
   7   2   8        0.35        0.18      0.16 o
  -5   3   8       11.30       12.25      0.40 o
  -4   3   8        1.25        0.77      0.15 o
  -3   3   8        3.09        2.52      0.18 o
  -2   3   8        0.02       -0.10      0.10 o
  -1   3   8       33.45       30.82      0.67 o
   0   3   8        0.02        0.22      0.11 o
   1   3   8        0.96        1.07      0.11 o
   2   3   8       22.53       17.93      0.39 o
   3   3   8       50.94       48.15      1.27 o
   4   3   8        0.33        0.31      0.11 o
   5   3   8        8.40        9.01      0.30 o
   6   3   8        0.90        0.87      0.16 o
   7   3   8        3.56        3.65      0.27 o
  -5   4   8        0.51        0.32      0.14 o
  -4   4   8        0.18        0.09      0.13 o
  -3   4   8       14.96       13.14      0.38 o
  -2   4   8        1.69        1.11      0.22 o
  -1   4   8        0.04        0.06      0.12 o
   0   4   8       75.24       70.26      0.99 o
   1   4   8        2.98        1.83      0.14 o
   2   4   8       60.22       65.16      0.87 o
   3   4   8       18.01       19.14      0.37 o
   4   4   8        2.28        1.79      0.14 o
   5   4   8        1.44        1.11      0.15 o
   6   4   8        0.59        0.20      0.12 o
   7   4   8        0.02       -0.04      0.12 o
  -5   5   8        1.15        1.23      0.17 o
  -4   5   8        0.37        0.26      0.13 o
  -3   5   8        0.23        0.27      0.29 o
  -2   5   8       32.94       34.68      1.02 o
  -1   5   8       15.00       13.58      0.44 o
   0   5   8        7.34        7.24      0.26 o
   1   5   8       14.72        8.57      0.34 o
   2   5   8       61.08       57.56      0.96 o
   3   5   8        0.31        0.15      0.11 o
   4   5   8       34.42       33.74      0.59 o
   5   5   8        0.28        0.14      0.10 o
   6   5   8        1.58        2.27      0.19 o
   7   5   8        0.41        0.33      0.16 o
  -5   6   8        0.10        0.07      0.13 o
  -4   6   8        3.22        2.60      0.41 o
  -3   6   8        1.57        1.54      0.46 o
  -2   6   8        1.27        0.98      0.31 o
  -1   6   8       26.29       27.73      0.75 o
   0   6   8        0.35        0.13      0.10 o
   1   6   8       14.08       14.79      0.45 o
   2   6   8       12.29       11.67      0.41 o
   3   6   8        2.12        2.02      0.17 o
   4   6   8        0.44        0.28      0.11 o
   5   6   8        0.91        0.73      0.14 o
   6   6   8        1.27        1.04      0.15 o
   7   6   8        7.72        7.66      0.32 o
  -4   7   8        1.92        1.98      0.42 o
  -3   7   8        4.38        3.89      0.52 o
  -2   7   8        2.96        2.10      0.40 o
  -1   7   8        0.19       -0.14      0.14 o
   0   7   8       24.34       21.13      0.53 o
   1   7   8       22.57       21.03      0.47 o
   2   7   8        0.52        0.40      0.14 o
   3   7   8       20.70       20.84      0.61 o
   4   7   8        0.31        0.08      0.13 o
   5   7   8        0.04        0.07      0.11 o
   6   7   8        2.44        2.26      0.20 o
  -4   8   8        1.90        2.49      0.49 o
  -3   8   8        0.37        0.52      0.33 o
  -2   8   8        1.83        2.07      0.41 o
  -1   8   8        4.49        3.91      0.37 o
   0   8   8        2.35        2.45      0.30 o
   1   8   8        8.83        8.14      0.31 o
   2   8   8        0.05       -0.10      0.11 o
   3   8   8        2.69        3.10      0.25 o
   4   8   8        0.37       -0.02      0.14 o
   5   8   8        1.96        1.79      0.21 o
   6   8   8        5.71        5.39      0.61 o
  -3   9   8        4.52        5.56      0.64 o
  -2   9   8        0.48        0.02      0.27 o
  -1   9   8       10.75       13.39      0.53 o
   0   9   8        1.12        0.55      0.18 o
   1   9   8        0.09        0.09      0.13 o
   2   9   8        6.10        6.66      0.32 o
   3   9   8        0.02       -0.08      0.11 o
   4   9   8        0.28        0.01      0.15 o
   5   9   8        3.06        3.55      0.28 o
  -1  10   8        1.66        2.25      0.27 o
   0  10   8        0.74        0.97      0.22 o
   1  10   8        0.12        0.19      0.16 o
   2  10   8        1.44        1.55      0.19 o
   3  10   8        0.41        0.17      0.14 o
  -1  -2   9        1.05        0.78      0.44 o
   0  -2   9        1.53        2.25      0.54 o
   1  -2   9        2.16        2.24      0.34 o
   2  -2   9        0.08        0.01      0.23 o
  -2  -1   9        1.01        0.94      0.22 o
  -1  -1   9        1.75        1.34      0.30 o
   0  -1   9        8.40        6.54      0.73 o
   1  -1   9        3.03        3.75      0.38 o
   2  -1   9        4.84        5.72      0.44 o
   3  -1   9        4.68        4.81      0.57 o
   4  -1   9        2.51        1.75      0.31 o
  -3   0   9        7.32        9.02      0.43 o
  -2   0   9        1.55        2.03      0.36 o
  -1   0   9        1.38        0.96      0.19 o
   0   0   9        3.87        3.66      0.56 o
   1   0   9        2.09        2.98      0.26 o
   2   0   9        0.02        0.03      0.16 o
   3   0   9        0.96        0.65      0.17 o
   4   0   9        1.95        2.57      0.27 o
   5   0   9        0.61        0.42      0.16 o
  -4   1   9        1.64        1.61      0.24 o
  -3   1   9        1.60        2.04      0.21 o
  -2   1   9        0.38        0.20      0.14 o
  -1   1   9        9.52        9.53      0.36 o
   0   1   9        2.60        2.97      0.31 o
   1   1   9        7.90        7.79      0.48 o
   2   1   9        1.86        1.90      0.19 o
   3   1   9       20.21       19.31      0.59 o
   4   1   9        0.84        1.34      0.21 o
   5   1   9        1.11        0.79      0.17 o
  -4   2   9       12.55       15.15      0.86 o
  -3   2   9        0.87        1.17      0.18 o
  -2   2   9        4.04        3.39      0.24 o
  -1   2   9       19.42       19.75      0.52 o
   0   2   9        0.70        0.42      0.19 o
   1   2   9        0.64        0.52      0.12 o
   2   2   9        1.69        1.05      0.17 o
   3   2   9        3.53        4.75      0.31 o
   4   2   9        0.25        0.55      0.17 o
   5   2   9        0.02        0.25      0.16 o
   6   2   9        0.01       -0.13      0.16 o
  -4   3   9        1.02        1.01      0.22 o
  -3   3   9        1.55        2.08      0.20 o
  -2   3   9        1.59        1.16      0.17 o
  -1   3   9        3.56        4.73      0.26 o
   0   3   9       27.72       29.04      0.89 o
   1   3   9        5.70        5.17      0.23 o
   2   3   9       41.00       31.93      0.54 o
   3   3   9        0.12        0.10      0.13 o
   4   3   9        1.87        2.07      0.26 o
   5   3   9        3.47        3.40      0.38 o
   6   3   9        5.57        6.13      0.37 o
  -4   4   9        4.84        5.60      0.31 o
  -3   4   9        0.13        0.42      0.15 o
  -2   4   9        7.44        7.61      0.41 o
  -1   4   9        0.01        0.00      0.12 o
   0   4   9        0.41        0.13      0.17 o
   1   4   9        4.01        4.38      0.20 o
   2   4   9        0.30        0.32      0.10 o
   3   4   9        0.93        0.80      0.11 o
   4   4   9        1.69        1.60      0.18 o
   5   4   9        0.32        0.29      0.14 o
   6   4   9        0.83        1.48      0.21 o
  -4   5   9        7.43        7.87      0.37 o
  -3   5   9        0.03       -0.03      0.14 o
  -2   5   9        1.99        1.85      0.29 o
  -1   5   9        4.37        5.26      0.38 o
   0   5   9        0.33        0.39      0.25 o
   1   5   9       42.26       32.98      0.65 o
   2   5   9        0.53        0.90      0.14 o
   3   5   9        0.26        0.21      0.11 o
   4   5   9        0.22        0.35      0.11 o
   5   5   9       10.70       12.50      0.40 o
   6   5   9        0.02       -0.12      0.12 o
  -4   6   9        0.03        0.22      0.23 o
  -3   6   9        3.63        2.15      0.42 o
  -2   6   9        1.32        0.69      0.31 o
  -1   6   9        1.08        2.16      0.23 o
   0   6   9        3.95        3.92      0.29 o
   1   6   9        0.49        0.75      0.24 o
   2   6   9        4.79        6.49      0.32 o
   3   6   9        6.34        6.58      0.32 o
   4   6   9        3.90        3.49      0.20 o
   5   6   9        0.25        0.55      0.13 o
   6   6   9        1.15        0.94      0.17 o
  -3   7   9        3.01        2.78      0.48 o
  -2   7   9        2.04        2.56      0.44 o
  -1   7   9        1.31        1.02      0.20 o
   0   7   9       11.94        9.79      0.44 o
   1   7   9        0.65        0.98      0.14 o
   2   7   9        2.23        2.59      0.23 o
   3   7   9        0.01        0.11      0.14 o
   4   7   9       10.53       12.04      0.45 o
   5   7   9        0.61        0.26      0.14 o
  -3   8   9        1.49        2.26      0.47 o
  -2   8   9        0.41        0.40      0.33 o
  -1   8   9        3.80        3.89      0.31 o
   0   8   9        0.01       -0.04      0.15 o
   1   8   9        0.78        1.44      0.20 o
   2   8   9        4.71        5.57      0.32 o
   3   8   9        7.57        8.27      0.38 o
   4   8   9        0.36        0.89      0.19 o
   5   8   9        1.04        0.92      0.19 o
  -2   9   9        0.20        0.48      0.35 o
  -1   9   9        0.93        0.64      0.21 o
   0   9   9        2.87        2.79      0.28 o
   1   9   9        1.34        1.05      0.18 o
   2   9   9        0.00       -0.02      0.12 o
   3   9   9        8.88        9.52      0.35 o
   4   9   9        0.83        1.01      0.22 o
  -1   0  10        0.58        0.45      0.43 o
   0   0  10        4.59        4.38      0.65 o
   1   0  10        0.19        0.25      0.36 o
   2   0  10        1.36        1.61      0.25 o
  -2   1  10        0.01       -0.02      0.17 o
  -1   1  10        4.09        4.53      0.65 o
   0   1  10        1.75        1.64      0.46 o
   1   1  10        0.05        0.06      0.22 o
   2   1  10        0.40        0.36      0.19 o
   3   1  10        2.12        1.87      0.25 o
   4   1  10        1.50        2.06      0.23 o
  -3   2  10        0.02       -0.01      0.15 o
  -2   2  10        2.63        2.74      0.25 o
  -1   2  10        5.54        5.02      0.41 o
   0   2  10        2.63        2.89      0.32 o
   1   2  10        2.38        3.25      0.53 o
   2   2  10        1.63        1.49      0.20 o
   3   2  10        1.31        1.18      0.19 o
   4   2  10        0.09       -0.09      0.16 o
  -3   3  10        1.65        2.46      0.33 o
  -2   3  10        4.62        4.80      0.29 o
  -1   3  10        9.35       10.42      0.56 o
   0   3  10        0.24        0.39      0.39 o
   1   3  10        0.00        0.18      0.19 o
   2   3  10        5.38        5.86      0.29 o
   3   3  10        2.93        3.03      0.27 o
   4   3  10        0.06        0.02      0.16 o
   5   3  10        3.97        4.67      0.33 o
  -3   4  10        8.15        9.25      0.40 o
  -2   4  10        5.10        5.11      0.43 o
  -1   4  10       12.52       16.09      0.49 o
   0   4  10        0.66        0.82      0.23 o
   1   4  10        6.05        5.40      0.51 o
   2   4  10        1.93        1.97      0.19 o
   3   4  10        0.44        0.08      0.16 o
   4   4  10        1.23        2.05      0.24 o
   5   4  10        3.66        4.07      0.31 o
  -3   5  10        9.18       10.64      0.63 o
  -2   5  10        2.97        3.53      0.51 o
  -1   5  10        0.32        0.37      0.23 o
   0   5  10        0.02       -0.02      0.23 o
   1   5  10       11.31       13.09      0.78 o
   2   5  10        0.90        0.84      0.15 o
   3   5  10        0.91        0.75      0.14 o
   4   5  10        6.99        9.26      0.36 o
   5   5  10       12.94       14.21      0.46 o
  -3   6  10        0.83        1.44      0.40 o
  -2   6  10       19.39       19.36      1.07 o
  -1   6  10        2.53        3.70      0.60 o
   0   6  10        0.00       -0.08      0.15 o
   1   6  10        0.24        0.79      0.29 o
   2   6  10        1.64        1.54      0.19 o
   3   6  10        1.59        2.46      0.21 o
   4   6  10        3.76        4.29      0.36 o
   5   6  10        3.44        4.04      0.29 o
  -2   7  10        0.00        0.23      0.28 o
  -1   7  10        0.63        0.48      0.19 o
   0   7  10        8.44        8.41      0.42 o
   1   7  10        1.67        1.73      0.36 o
   2   7  10        0.24        0.77      0.18 o
   3   7  10        4.65        5.72      0.29 o
   4   7  10       20.90       22.95      0.57 o
  -1   8  10        0.24        0.19      0.41 o
   0   8  10        0.28        0.54      0.33 o
   1   8  10        0.15       -0.15      0.15 o
   2   8  10        1.72        2.39      0.36 o
   3   8  10        2.92        2.80      0.27 o
   1   9  10        1.07        1.33      0.23 o
   2   9  10        3.02        2.81      0.49 o
   0   3  11        9.50       13.13      1.02 o
   1   3  11        0.07       -0.20      0.36 o
   2   3  11        0.01        0.56      0.36 o
  -1   4  11        7.09        6.59      0.64 o
   0   4  11        0.15       -0.23      0.25 o
   1   4  11        0.00        0.19      0.27 o
   3   4  11        0.05       -0.02      0.17 o
  -1   5  11       12.93       17.35      1.02 o
   0   5  11        0.01        0.39      0.19 o
   1   5  11        4.41        6.76      0.63 o
   2   5  11        1.64        1.53      0.36 o
   3   5  11        0.05        0.13      0.21 o
  -1   6  11        3.07        4.20      0.56 o
   0   6  11        1.17        1.72      0.26 o
   1   6  11        1.61        2.81      0.45 o
   2   6  11        0.49        0.27      0.30 o
   3   6  11        3.81        4.72      0.28 o
   0   7  11        7.69        8.92      0.48 o
   1   7  11        0.12        0.12      0.18 o
   2   7  11        1.92        3.37      0.49 o
 
